# Supplementary material for: Differential Metabolic Analysis of Rhizomes in Shancigu Based on Widely Targeted Metabolomics
Source: Metabolites. 2025 Oct 13;15(10):667. doi: 10.3390/metabo15100667 (PMC12566005; doi:10.3390/metabo15100667)
Supplement: Supplementary file 1 [file metabolites-15-00667-s001.zip › Supplementary Table S1.xlsx]

## Sheet: Sheet1
Index	Compounds	Class I	Class II	Formula	Level	CAS	Cremastra-1	Cremastra-2	Cremastra-3	Pleione-1	Pleione-2	Pleione-3	VIP	P-value	FDR	Fold_Change	Log2FC	Type	cpd_ID	kegg_map	mw_cpd_ID	mw_map
Zjbn102202	Dactylorhin A*	Others	Others	C40H56O22	1	256459-34-4	154858	154858	154858	1.19793e+06	774292	1.24311e+06	1.22732	0.0255073	0.16345	0.144488	-2.79098	down	-	-	-	-
MWStz595	Militarine	Others	Others	C34H46O17	1	58139-23-4	3142.66	3142.66	15713.3	3.82091e+06	5.67755e+06	6.46823e+06	1.22555	0.0211023	0.151967	0.00137778	-9.50344	down	-	-	-	-
mws1708	Gastrodin	Others	Others	C13H18O7	1	62499-27-8	208248	415656	333191	1.7525e+06	963930	1.44383e+06	1.16816	0.0360053	0.179097	0.230057	-2.11994	down	C16964	-	C16964	-
Wdjp007086	Batatasin III (3,3'-Dihydroxy-5-methoxybibenzyl)*	Others	Stilbene	C15H16O3	1	56684-87-8	2866	573.2	573.2	1.79024e+06	1.56809e+06	1.40885e+06	1.22905	0.00481556	0.100456	0.000841671	-10.2145	down	-	-	CM020260	MetMap150,MetMap152
Zblp006869	Batatasin IV	Others	Stilbene	C15H16O3	1	60347-67-3	377635	59130.7	140003	8.20878e+07	7.23708e+07	6.84423e+07	1.22413	0.0029681	0.0935585	0.00258756	-8.59419	down	C10247	-	C10247	-
Rfn01259	(2R,4R)-4-methylpyrrolidine-2-carboxylic acid	Alkaloids	Alkaloids	C6H11NO2	1	31137-95-8	6.29506e+06	4.47715e+06	9.22664e+06	4.44456e+07	7.21543e+07	7.98663e+07	1.20656	0.0301081	0.167331	0.101793	-3.29629	down	-	-	-	-
MWS0811	L-Pipecolate	Alkaloids	Piperidine alkaloids	C6H11NO2	1	1723-00-8	6.67142e+06	5.47564e+06	7.94466e+06	4.67579e+07	7.28592e+07	8.11491e+07	1.22234	0.0278676	0.165012	0.100075	-3.32084	down	C00408	ko00310,ko00960,ko01100,ko01110	C00408	-
MWS4525	6-O-methylguanine	Nucleotides and derivatives	Nucleotides and derivatives	C6H7N5O	3	20535-83-5	755318	1.16041e+06	926772	123239	254385	93712.9	1.17564	0.011575	0.126233	6.0307	2.59233	up	-	-	-	-
pmb0530	NAD+	Nucleotides and derivatives	Nucleotides and derivatives	C21H27N7O14P2	1	53-84-9	2.65453e+06	3.32454e+06	2.94134e+06	609811	792403	1.25136e+06	1.17355	0.00155172084950721	0.0830924	3.36165	1.74917	up	C00003	ko00190,ko00730,ko00760,ko01100,ko01240,ko04148	C00003	-
pmb0532	IMP	Nucleotides and derivatives	Nucleotides and derivatives	C10H13N4O8P	3	131-99-7	222908	253782	314991	110336	81289.5	168723	1.07798	0.0183592	0.143401	2.19699	1.13553	up	C00130	ko00230,ko01100,ko01110,ko01232,ko01240	C00130	-
PDP041486	{[5-(6-amino-7H-purin-7-yl)-3,4-dihydroxyoxolan-2-yl]methoxy}phosphonic acid	Others	Others	C10H14N5O7P	2	-	4.81542e+06	3.73541e+06	4.08004e+06	1.3733e+06	1.18455e+06	2.55011e+06	1.10435	0.0111927	0.123934	2.47278	1.30614	up	-	-	-	-
ML10181668	1-Aminocyclopentanecarboxylate	Amino acids and derivatives	Amino acids and derivatives	C6H11NO2	1	52-52-8	8.28501e+06	7.55696e+06	1.23537e+07	6.45268e+07	9.36625e+07	7.76125e+07	1.22296	0.0124732	0.128961	0.119574	-3.06403	down	C03969	-	C03969	-
MWStz070	N-(2-Hydroxy-4-methoxyphenyl)acetamide	Alkaloids	Alkaloids	C9H11NO3	1	58469-06-0	489812	740979	575472	74678.2	215299	31615.4	1.08221	0.00717087	0.11271	5.61662	2.4897	up	-	-	-	-
mws0250	L-Tyrosine*	Amino acids and derivatives	Amino acids and derivatives	C9H11NO3	1	60-18-4	2.01404e+07	2.64263e+07	2.11478e+07	2.34981e+06	6.42653e+06	1.1405e+06	1.12507	0.00183018	0.0891646	6.82823	2.77151	up	C00082	ko00130,ko00261,ko00350,ko00360,ko00400,ko00460,ko00730,ko00940,ko00950,ko00965,ko00966,ko00970,ko00999,ko01100,ko01110,ko01210,ko01230,ko01240	C00082	-
MWS04559g	3-Hydroxy-L-phenylalanine*	Amino acids and derivatives	Amino acids and derivatives	C9H11NO3	1	587-33-7	1.85603e+07	2.7395e+07	2.18163e+07	2.38394e+06	6.51575e+06	1.02505e+06	1.11169	0.00550243	0.103559	6.82855	2.77158	up	C20807	-	C20807	-
mws1641	2,4-Dihydroxypteridine	Nucleotides and derivatives	Nucleotides and derivatives	C6H4N4O2	3	487-21-8	238791	395108	270960	40392.3	91739.4	15310.4	1.09861	0.0194429	0.146328	6.13705	2.61755	up	C03212	-	C03212	-
pme0122	N6-Acetyl-L-lysine	Amino acids and derivatives	Amino acids and derivatives	C8H16N2O3	2	692-04-6	8.04842e+06	1.04044e+07	6.61138e+06	518483	1.15614e+06	882231	1.21139	0.0187572	0.143788	9.80275	3.29319	up	C02727	ko00310,ko01100	C02727	-
Hmsp000364	L-Cyclopentylglycine	Amino acids and derivatives	Amino acids and derivatives	C7H13NO2	3	2521-84-8	5.53025e+06	6.70567e+06	6.75746e+06	492279	220419	244802	1.22284	0.00316869	0.0935585	19.8364	4.31008	up	-	-	-	-
pme0057	L-Homocysteine	Amino acids and derivatives	Amino acids and derivatives	C4H9NO2S	2	6027-13-0	355157	524918	409946	52260.9	75887.1	21927.6	1.17572	0.0111807	0.123934	8.5958	3.10363	up	C00155	ko00270,ko00920,ko01100,ko01110,ko01230,ko04980	C00155	-
Lmqp000329	Aminoimidazole ribotide	Nucleotides and derivatives	Nucleotides and derivatives	C8H14N3O7P	1	25635-88-5	2.0619e+06	1.28367e+06	1.1655e+06	6.08601e+06	6.60456e+06	4.36541e+06	1.18233	0.0145389	0.134601	0.264486	-1.91874	down	C03373	ko00230,ko00730,ko00860,ko01100,ko01110,ko01240	C03373	-
Zbkp000480	N2-Acetyl-L-lysine	Amino acids and derivatives	Amino acids and derivatives	C8H16N2O3	2	1946-82-3	8.39281e+07	1.25061e+08	8.91874e+07	1.64433e+07	2.90648e+07	1.56401e+07	1.19397	0.0175281	0.139549	4.87629	2.28578	up	C12989	-	C12989	-
Rfn0653	6-amino-2-(trimethylazaniumyl)hexanoate	Alkaloids	Alkaloids	C9H20N2O2	1	-	8.39281e+07	1.25061e+08	8.91874e+07	1.64433e+07	2.90648e+07	1.56401e+07	1.19397	0.0175281	0.139549	4.87629	2.28578	up	-	-	-	-
PD0594389	N6,N6,N6-Trimethyl-L-lysine	Amino acids and derivatives	Amino acids and derivatives	C9H20N2O2	1	23284-33-5	5.05861e+06	7.35009e+06	5.69783e+06	1.1299e+06	1.54118e+06	1.04021e+06	1.21751	0.0159034	0.136383	4.87877	2.28652	up	C03793	ko00310,ko01100	C03793	-
Hmzp003994	Pedaliin	Flavonoids	Flavones	C22H22O12	3	22860-72-6	285105	35047	177859	3.50252e+06	1.65733e+06	3.48989e+06	1.13914	0.0455732	0.184515	0.0575753	-4.11841	down	-	-	CM00897	MetMap110
Lmjp002906	Rhamnetin-3-O-Glucoside*	Flavonoids	Flavonols	C22H22O12	1	27875-34-9	285105	35047	177859	3.50252e+06	1.65733e+06	3.48989e+06	1.13914	0.0455732	0.184515	0.0575753	-4.11841	down	-	-	-	-
PDP155339	Epimedoicarisoside A	Others	Others	C24H30O10	3	165198-96-9	285105	35047	177859	3.50252e+06	1.65733e+06	3.48989e+06	1.13914	0.0455732	0.184515	0.0575753	-4.11841	down	-	-	-	-
Wbsp004755	Methyl Hydroxycinnamate	Phenolic acids	Phenolic acids	C10H10O3	2	80540-55-2	294186	503575	191463	1.35449e+06	1.3232e+06	2.35494e+06	1.15032	0.0494135	0.190099	0.196562	-2.34694	down	-	-	-	-
Lmjp003295	6-Methoxykaempferol-3-O-glucoside*	Flavonoids	Flavonols	C22H22O12	1	63422-27-5	285105	35047	177859	3.50252e+06	1.65733e+06	3.48989e+06	1.13914	0.0455732	0.184515	0.0575753	-4.11841	down	-	-	CM00471	MetMap113
Rfn02810	6-[(9H-purin-6-yl)amino]hexanoic acid	Nucleotides and derivatives	Nucleotides and derivatives	C11H15N5O2	2	-	338335	256449	294135	67829.2	94138.9	164322	1.10897	0.00807001	0.113353	2.72432	1.4459	up	-	-	-	-
Wasdp05671	Santalol A	Terpenoids	Sesquiterpenoids	C15H24O	3	-	3.31029e+06	1.85736e+06	2.71637e+06	137116	333731	504798	1.16173	0.026083	0.164226	8.08083	3.0145	up	-	-	-	-
MWSHC20102	3-Hydroxy-1-(4-Hydroxy-3-Methoxyphenyl)Propan-1-One	Others	Ketone compounds	C10H12O4	2	2196-18-1	102290	287838	292806	1.13142e+06	1.05341e+06	734894	1.11806	0.0120907	0.127526	0.233903	-2.09601	down	-	-	-	-
Wbwp006397	(3r,4r)-3-(2h-1,3-benzodioxol-5-ylmethyl)-4-[(4-hydroxy-3-methoxyphenyl)methyl]oxolan-2-one*	Lignans and Coumarins	Lignans	C20H20O6	1	-	19052.2	34732	11749.9	596244	398584	348989	1.2112	0.0291693	0.165012	0.0487672	-4.35795	down	-	-	-	-
Lhhp102904	Horsfieldin*	Lignans and Coumarins	Lignans	C20H20O6	1	-	19052.2	34732	11749.9	596244	398584	348989	1.2112	0.0291693	0.165012	0.0487672	-4.35795	down	-	-	-	-
Lmap001606	Helicidol	Phenolic acids	Phenolic acids	C13H18O7	1	106982-96-1	3.78596e+06	4.92112e+06	2.38482e+06	218758	227191	784854	1.15379	0.0393132	0.180192	9.01192	3.17183	up	-	-	-	-
Wdtp002760	γ-L-Glutamyl-L-[S-(4-hydroxyphenylbenzyl)]cysteine glycine	Amino acids and derivatives	Amino acids and derivatives	C17H23N3O7S	1	-	1.95444e+06	1.08444e+06	1.00081e+06	7.8947e+06	1.50482e+07	1.06889e+07	1.19953	0.0392654	0.180192	0.120115	-3.05751	down	-	-	-	-
Qmhp111702	3-Ethylidene-7-hydroxy-6-methoxyphthalide	Others	Others	C11H10O4	3	-	78610.4	31385.4	85427.9	623205	823431	556403	1.19477	0.0141697	0.134601	0.0975636	-3.35751	down	-	-	-	-
Latp003160	6-Hydroxymellein*	Lignans and Coumarins	Coumarins	C10H10O4	1	70901-60-9	1.1214e+06	947130	497271	5.67611e+07	5.80811e+07	4.16643e+07	1.23155	0.0102967	0.120411	0.0163942	-5.93067	down	C02379	-	C02379	-
Waptp03206	7-Hydroxy-8-Methoxychromanon*	Lignans and Coumarins	Coumarins	C10H10O4	1	-	1.76799e+06	1.01377e+06	827304	6.62728e+07	6.63878e+07	5.46598e+07	1.23345	0.00385219	0.0959485	0.0192668	-5.69774	down	-	-	-	-
MW0108971	O-benzyl-L-serine	Amino acids and derivatives	Amino acids and derivatives	C10H13NO3	3	4726-96-9	153656	139646	127002	9.4728e+06	9.50628e+06	6.25128e+06	1.23869	0.0166101	0.138338	0.0166586	-5.90758	down	-	-	-	-
pmb0426	N,N-Dimethyl-5-methoxytryptamine	Alkaloids	Plumerane	C13H18N2O	3	1019-45-0	68370.2	131465	116517	204125	288218	344875	1.10289	0.0343437	0.175577	0.377862	-1.40407	down	C08309	-	C08309	-
PDP027990	2-ethyl-5,7-dihydroxy-8-[3,4,5-trihydroxy-6-(hydroxymethyl)oxan-2-yl]oxychromen-4-one	Others	Chromone	C17H20O10	1	-	156124	124193	151166	907450	845886	1.16735e+06	1.23207	0.0131244	0.1317	0.147733	-2.75893	down	-	-	-	-
Lmbp003208	Fraxidinglucoside*	Lignans and Coumarins	Coumarins	C17H20O10	1	58970-71-1	148818	65347.6	150704	563970	421238	472094	1.15463	0.00317257	0.0935585	0.250374	-1.99785	down	-	-	-	-
pmb0751	4-Coumaroylshikimate	Phenolic acids	Phenolic acids	C16H16O7	3	-	22769.1	51306.7	27387.7	187378	219615	253803	1.19774	0.00391597	0.0959485	0.153547	-2.70324	down	C02947	ko00940,ko00941,ko00945,ko01100,ko01110	C02947	-
MWStz602	Quercetagetin-7-O-glucoside(Quercetagitrin)*	Flavonoids	Flavonols	C21H20O13	2	548-75-4	57043.1	46698.3	28829.8	266894	255228	273054	1.21225	8.16183e-05	0.0543585	0.166719	-2.58451	down	-	-	-	-
pmb0889	Punicic acid	Lipids	Free fatty acids	C18H30O2	3	544-72-9	2.89681e+06	2.63587e+06	3.62131e+06	6.34405e+06	6.04736e+06	8.70254e+06	1.16974	0.0307018	0.169977	0.433963	-1.20436	down	C08364	-	C08364	-
pmd0160	LysoPE 16:0(2n isomer)	Lipids	LPE	C21H44NO7P	3	-	2.29321e+06	3.43603e+06	4.42738e+06	8.49893e+06	7.30691e+06	8.20133e+06	1.13691	0.00605217	0.106005	0.423066	-1.24104	down	-	-	-	-
PDP018262	(2-aminoethoxy)[2-hydroxy-3-(octadeca-9,12,15-trienoyloxy)propoxy]phosphinic acid	Others	Others	C23H42NO7P	3	-	398291	570568	715604	1.30546e+06	1.0368e+06	1.06341e+06	1.10737	0.0103285	0.120411	0.494605	-1.01565	down	-	-	-	-
WapTKC179389	8-(5-Hydroxy-2,6,6-Trimethylcyclohex-2-En-1-Yl)-6-Methyloct-5-En-2-one	Terpenoids	Sesquiterpenoids	C18H30O2	1	-	3.38136e+06	3.08413e+06	3.99705e+06	7.81776e+06	7.28863e+06	1.03337e+07	1.19071	0.0262291	0.164429	0.411262	-1.28187	down	-	-	-	-
WaQzp09970	Estrane-3,17-diol	Steroids	Steroid	C18H30O2	3	517-01-1	2.78649e+06	2.58645e+06	3.42747e+06	6.42242e+06	5.97007e+06	8.71945e+06	1.17931	0.0318571	0.173384	0.416846	-1.26242	down	-	-	-	-
PDP143846	methyl (9E,12R,13S)-12,13-dihydroxyheptadec-9-enoate	Others	Others	C18H34O4	3	-	501862	590998	655210	29514.8	8072.27	50207.1	1.17477	0.00401955	0.0959485	19.911	4.31549	up	-	-	-	-
PD0363640	26,27-Dinorcholest-5-en-23-yn-3beta-ol	Others	Others	C25H38O	2	63015-89-4	586861	845780	1.25541e+06	4.22353e+06	3.42115e+06	4.86888e+06	1.18733	0.00700377	0.11271	0.214811	-2.21886	down	-	-	-	-
Walp012785	(Oxiran-2-yl)methyl octadeca-9,12-dienoate*	Lipids	Glycerol ester	C21H36O3	1	856386-19-1	39308.9	56064.9	69951.6	227162	181320	254472	1.19702	0.00812702	0.113353	0.249377	-2.0036	down	-	-	-	-
Lmhp008337	LysoPE 14:0(2n isomer)*	Lipids	LPE	C19H40NO7P	3	-	97765.6	79066.7	95126.2	290059	323798	500874	1.20147	0.0490966	0.190099	0.243968	-2.03524	down	-	-	-	-
Wdbp007358	3,5-dihydroxy-2'-methoxy-4-methylbibenzyl*	Others	Stilbene	C16H18O3	1	-	48907.2	35017	40096.7	7.07079e+07	8.28644e+07	9.48981e+07	1.24106	0.00704083	0.11271	0.000499138	-10.9683	down	-	-	CM020271	MetMap150
Wacyp11235	Moroctic Acid methyl ester*	Lipids	Free fatty acids	C19H30O2	3	73097-00-4	104599	40229.9	186381	711338	1.10812e+06	1.1918e+06	1.15179	0.019924	0.149172	0.10999	-3.18455	down	-	-	-	-
PDP025706	16-methyloctadeca-5,9,12-trienoic acid	Others	Others	C19H32O2	2	-	208655	105228	348354	2.22495e+06	2.12654e+06	3.21404e+06	1.19216	0.018707	0.143788	0.0875336	-3.51402	down	-	-	-	-
Zblp007216	3,4-Dihydroxy-5,4'-dimethoxybibenzyl*	Others	Stilbene	C16H18O4	1	-	144238	32354.6	55264.4	1.50448e+07	1.60636e+07	1.39472e+07	1.22635	0.00162153	0.0836823	0.005146	-7.60233	down	-	-	-	-
Lmlp004754	2-Glucosyloxy-4-hydroxybenzeneacetonitrile	Alkaloids	Alkaloids	C14H17NO7	3	156368-84-2	32839.7	27226.8	30476.2	495957	423264	608445	1.23769	0.0123506	0.128961	0.0592686	-4.07659	down	-	-	-	-
MWS20184	[6]-Shogaol	Phenolic acids	Phenolic acids	C17H24O3	3	555-66-8	229736	266288	184170	32422.9	48786.7	91529.3	1.13831	0.00589227	0.105115	3.9377	1.97735	up	C10494	-	C10494	-
Zjjp092610	Dendronobilin I	Terpenoids	Sesquiterpenoids	C18H30O3	1	-	186064	142467	233693	1.23486e+06	1.03321e+06	1.67087e+06	1.21675	0.0249616	0.161747	0.142735	-2.80859	down	-	-	-	-
PD0279320	Methyl 9-hydroxyoctadeca-10,12,15-trienoate	Lipids	Free fatty acids	C19H32O3	1	64265-95-8	22910.6	13397.8	27776	283929	234136	448666	1.21467	0.0428939	0.18399	0.0662896	-3.91507	down	-	-	-	-
WapTKC207821	2-isopropyl-3,4,8,9-tetramethyl-5-methylenecyclodeca-3,8-dien-1-ol	Terpenoids	Sesquiterpenoids	C18H30O	1	-	286525	454706	668901	2.27579e+06	1.7888e+06	2.48258e+06	1.17861	0.00485289	0.100456	0.21538	-2.21504	down	-	-	-	-
Sayp006468	Acutissimalignan B*	Lignans and Coumarins	Lignans	C20H20O6	1	-	21948.3	37315	14916.4	637486	420899	385839	1.21725	0.0277138	0.165012	0.051363	-4.28313	down	-	-	-	-
Lskp211385	dihydrosesamin*	Lignans and Coumarins	Lignans	C20H20O6	1	-	21948.3	37315	14916.4	637486	420899	385839	1.21725	0.0277138	0.165012	0.051363	-4.28313	down	-	-	-	-
Lmhp009034	LysoPE 16:1*	Lipids	LPE	C21H42NO7P	1	-	274599	450435	486586	97006.8	85154	79173.9	1.20432	0.0394054	0.180192	4.63628	2.21297	up	-	-	-	-
Lmhp008833	LysoPC 16:1(2n isomer)*	Lipids	LPC	C24H48NO7P	1	-	1.16019e+06	1.81595e+06	1.5719e+06	279177	237869	248713	1.22627	0.0218919	0.152086	5.93926	2.57028	up	-	-	-	-
Yalp008047	Methyl 12-phenyldodecanoate*	Lipids	Free fatty acids	C19H30O2	3	38795-65-2	103175	44229.8	217779	790509	1.06649e+06	1.18589e+06	1.14763	0.00810358	0.113353	0.120012	-3.05875	down	-	-	-	-
Wacyp07099	D-Linalool 3-(6''-Malonylglucoside)	Terpenoids	Monoterpenoids	C19H30O9	1	-	3.51233e+07	4.37489e+07	4.65176e+07	3.64949e+06	2.85088e+06	2.41992e+07	1.00711	0.0285894	0.165012	4.08442	2.03013	up	-	-	-	-
MW0015479	12(13)Ep-9-KODE	Lipids	Free fatty acids	C18H30O4	3	-	160001	124011	175226	2.53416e+06	2.17183e+06	3.09587e+06	1.23559	0.0116496	0.126569	0.0588628	-4.0865	down	-	-	-	-
MWSmce689	Methyl linolenate	Lipids	Free fatty acids	C19H32O2	1	301-00-8	211917	111381	363323	2.17839e+06	2.47319e+06	3.48408e+06	1.1933	0.0214426	0.151967	0.0843965	-3.56667	down	-	-	-	-
Qmqp101736	Sessilifol O	Terpenoids	Sesquiterpenoids	C19H32O3	1	-	25003.1	12731.8	27515.4	335473	273899	540460	1.21351	0.0458481	0.184799	0.0567477	-4.1393	down	-	-	-	-
pme2596	4-Pyridoxate	Others	Vitamin	C8H9NO4	3	82-82-6	31074	24595.7	23388.7	82405.5	73690	88468	1.22251	0.00123952	0.0797437	0.323264	-1.62922	down	C00847	ko00750,ko01100	C00847	-
MEDP0071	Glycyl-L-leucine	Amino acids and derivatives	Amino acids and derivatives	C8H16N2O3	3	869-19-2	5.99345e+06	5.70896e+06	6.88843e+06	1.19897e+06	1.26395e+06	785327	1.22139	0.00158134	0.0830924	5.72333	2.51686	up	C02155	-	C02155	-
Wdtp004957	6-[2,3-Dihydroxy-4-ethoxy-4-oxobutyl]-alpha-hydroxy-2-(4-methoxyphenyl)-1,3-dioxane-4-acetic acid ethyl ester	Phenolic acids	Phenolic acids	C21H30O10	2	-	414192	278501	444345	32371.6	45189.8	45671.8	1.22558	0.0213809	0.151967	9.22672	3.20582	up	-	-	-	-
Hmqp002567	4-Hydroxycinnamic acid p-hydroxyphenethylamine*	Alkaloids	Phenolamine	C17H17NO3	3	-	61129.4	18100	67571.4	151246	243536	297633	1.08124	0.0384913	0.180192	0.212013	-2.23778	down	-	-	-	-
MWSmce089	N-p-Coumaroyltyramine*	Alkaloids	Phenolamine	C17H17NO3	3	36417-86-4	61129.4	18100	67571.4	151246	243536	297633	1.08124	0.0384913	0.180192	0.212013	-2.23778	down	-	-	-	-
Zbkp007824	Aflatrem	Alkaloids	Alkaloids	C32H39NO4	3	70553-75-2	117941	198092	190837	39793.1	42051.6	48535.8	1.20098	0.0379425	0.180192	3.88763	1.95889	up	C20555	ko01110	C20555	-
MWSmce161	Gigantol(3,3'-Dihydroxy-5,4'-dimethoxybibenzyl)*	Others	Stilbene	C16H18O4	1	67884-30-4	149311	36333.5	50304.6	1.45479e+07	1.55215e+07	1.31627e+07	1.22662	0.00222059	0.093102	0.00545774	-7.51748	down	-	-	CM020281	MetMap150,MetMap152
Cmsp006710	3',4-Dihydroxy-3,5'-dimethoxybibenzyl*	Others	Stilbene	C16H18O4	1	83088-28-2	134807	40160.6	59260.3	1.52809e+07	1.52406e+07	1.32199e+07	1.23105	0.00215985	0.093102	0.00535483	-7.54494	down	-	-	CM020284	MetMap150,MetMap152
PDP172106	3-[2-(3-hydroxy-5-methoxyphenyl)ethyl]-4-methoxyphenol*	Others	Stilbene	C16H18O4	1	933788-19-3	134807	40160.6	59260.3	1.52809e+07	1.52406e+07	1.32199e+07	1.23105	0.00215985	0.093102	0.00535483	-7.54494	down	-	-	-	-
pmb0876	LysoPE 16:0	Lipids	LPE	C21H44NO7P	1	53862-35-4	2.04093e+06	3.19103e+06	4.28245e+06	8.08632e+06	6.7848e+06	8.42029e+06	1.11924	0.00593081	0.105154	0.408494	-1.29161	down	-	-	-	-
zjbp110804	6,7-dimethoxy-2-[2-(4'-hydroxy-3'-methoxyphenyl)ethyl]chromone	Others	Chromone	C20H20O6	1	-	19240.6	28637	17255.9	542161	310010	293490	1.22416	0.0460159	0.18496	0.0568523	-4.13664	down	-	-	-	-
Salp009727	Lauramide	Lipids	Free fatty acids	C12H25NO	1	1120-16-7	57335.6	54422.3	67489.4	38184.2	20981.8	30277.3	1.09998	0.0103988	0.120411	2.00403	1.0029	up	-	-	-	-
PDP017269	Dextropimaric acid	Terpenoids	Ditepenoids	C18H28O2	1	-	45490.5	37470.4	69491	230465	172114	290342	1.18679	0.0268035	0.165012	0.220013	-2.18434	down	-	-	-	-
Lmlp001319	(R,R)-Butane-2,3-diol	Others	Alcohol compounds	C4H10O2	3	513-85-9	87740.2	66654.6	85760.6	195072	231955	185460	1.20824	0.00500542	0.100456	0.392098	-1.35071	down	C03044	ko00650,ko01110	C03044	-
pma1303	LysoPC 16:2*	Lipids	LPC	C24H46NO7P	3	-	114942	205934	233734	24316.7	23678.7	18295.3	1.21106	0.0449397	0.184515	8.36632	3.06459	up	-	-	-	-
PDP278201	(2R,3R,4R,5S,6S)-3,4,5-trihydroxy-6-(hydroxymethyl)oxan-2-yl 2,4-dihydroxy-6-[(E)-2-phenylethenyl]benzoate	Others	Others	C21H22O9	3	-	9.79926e+06	7.38171e+06	1.05674e+07	728676	744675	1.08002e+06	1.22988	0.0119124	0.127036	10.8673	3.44192	up	-	-	-	-
MW0151388	Ile-Cys-Tyr	Amino acids and derivatives	Amino acids and derivatives	C18H27N3O5S1	3	-	5.3018e+06	1.04808e+07	1.07807e+07	2.07957e+06	1.7728e+06	624838	1.11967	0.0465961	0.185486	5.93299	2.56876	up	-	-	-	-
Lmgp000659	2-Phenylacetamide*	Alkaloids	Alkaloids	C8H9NO	1	103-81-1	4.4112e+07	6.04704e+07	4.99993e+07	6.71799e+06	1.21388e+07	2.89349e+06	1.15233	0.00333654	0.0936814	7.10711	2.82926	up	C02505	ko00360,ko01100	C02505	-
Waptp01054	4-(2-aminoethenyl)phenol*	Alkaloids	Alkaloids	C8H9NO	1	-	4.19521e+07	5.99141e+07	4.82744e+07	7.37837e+06	1.23218e+07	2.8618e+06	1.14147	0.00554397	0.103559	6.65457	2.73435	up	-	-	-	-
Zmdp000972	S-Methyl-L-cysteine	Amino acids and derivatives	Amino acids and derivatives	C4H9NO2S	2	1187-84-4	4.4112e+07	6.04704e+07	4.99993e+07	6.71799e+06	1.21388e+07	2.89349e+06	1.15233	0.00333654	0.0936814	7.10711	2.82926	up	C22040	ko02010	C22040	-
pme0490	Nicotinate	Others	Vitamin	C6H5NO2	3	59-67-6	603109	1.03305e+06	858814	260867	344106	311299	1.17	0.0474125	0.187401	2.72297	1.44518	up	C00253	ko00760,ko00960,ko01100,ko01110,ko01240	C00253	-
HJKP000649	N-Benzylformamide*	Alkaloids	Alkaloids	C8H9NO	1	6343-54-0	4.4112e+07	6.04704e+07	4.99993e+07	6.71799e+06	1.21388e+07	2.89349e+06	1.15233	0.00333654	0.0936814	7.10711	2.82926	up	C15561	-	C15561	-
pme1738	1-Methylnicotinamide	Alkaloids	Pyridine alkaloids	C7H9N2O	3	1005-24-9	2.48474e+07	4.59752e+07	3.87352e+07	5.94518e+06	5.0071e+06	5.65179e+06	1.21649	0.0375377	0.180192	6.59826	2.72208	up	C02918	ko00760,ko01100	C02918	-
pme2268	N-Methylnicotinate	Alkaloids	Pyridine alkaloids	C7H7NO2	1	535-83-1	2.48474e+07	4.59752e+07	3.87352e+07	5.94518e+06	5.0071e+06	5.65179e+06	1.21649	0.0375377	0.180192	6.59826	2.72208	up	C01004	ko00960	C01004	-
Sadp000595	5-Methylnicotinic acid	Alkaloids	Alkaloids	C7H7NO2	1	-	3.26399e+07	6.4981e+07	5.31722e+07	7.71341e+06	6.46078e+06	7.85419e+06	1.21118	0.0449232	0.184515	6.8454	2.77513	up	-	-	-	-
Lmxp000429	Hercynine	Alkaloids	Alkaloids	C9H15N3O2	2	534-30-5	7.11032e+06	1.04005e+07	5.41818e+06	2.04505e+07	1.71156e+07	1.43471e+07	1.10677	0.0145243	0.134601	0.44168	-1.17893	down	C05575	ko00340,ko01100	C05575	-
pmb0374	2-Aminopurine	Nucleotides and derivatives	Nucleotides and derivatives	C5H5N5	1	452-06-2	2.34052e+06	2.97691e+06	3.34676e+06	642332	911783	665933	1.21277	0.0127513	0.129588	3.9027	1.96447	up	-	-	-	-
pmb0952	Thiamine	Others	Vitamin	C12H17N4OS+	3	70-16-6	5.98714e+06	8.59591e+06	4.9437e+06	1.40242e+06	4.26562e+06	1.7985e+06	1.01693	0.0481103	0.188244	2.61523	1.38694	up	C00378	ko00730,ko01100,ko01240,ko02010,ko04122	C00378	-
Wbjp000520	4-Hydroxypipecolic acid	Alkaloids	Alkaloids	C6H11NO3	3	14228-16-1	119420	150398	255982	389271	397681	346049	1.08301	0.0269751	0.165012	0.464077	-1.10756	down	-	-	-	-
Lmqp000427	N-Methyl-Trans-4-Hydroxy-L-Proline	Amino acids and derivatives	Amino acids and derivatives	C6H11NO3	3	4252-82-8	119420	150398	255982	389271	397681	346049	1.08301	0.0269751	0.165012	0.464077	-1.10756	down	-	-	-	-
MWStz504	3'-O-Methylbatatasin III (3-Hydroxy-3',5-dimethoxybibenzyl)*	Others	Stilbene	C16H18O3	1	101330-69-2	51385.2	19863.7	26509.3	7.11697e+07	8.25023e+07	9.47479e+07	1.23846	0.006697	0.112617	0.00039352	-11.3113	down	-	-	-	-
MWS1039a	L-3-Aminoisobutanoate	Amino acids and derivatives	Amino acids and derivatives	C4H9NO2	3	4249-19-8	81381.6	72709.6	79487.6	201799	172603	203193	1.23064	0.0049511	0.100456	0.404399	-1.30615	down	C03284	ko00280,ko01100	C03284	-
pmp001270	LysoPC 16:1*	Lipids	LPC	C24H48NO7P	1	76790-27-7	1.16579e+06	1.81803e+06	2.30823e+06	150003	157450	189916	1.22201	0.0401273	0.181488	10.6401	3.41144	up	-	-	-	-
pme2060	N6-(Delta2-Isopentenyl)-adenine	Nucleotides and derivatives	Nucleotides and derivatives	C10H13N5	3	2365-40-4	46774.9	11705.7	21976	142809	153697	204642	1.14498	0.00683983	0.11271	0.160544	-2.63896	down	C04083	ko00908,ko01110,ko04075	C04083	-
pmb1912	10-Formyltetrahydrofolate*	Alkaloids	Alkaloids	C20H23N7O7	1	2800-34-2	1.48427e+07	1.373e+07	1.52343e+07	377361	391597	739189	1.23196	0.000517092	0.0797437	29.0469	4.86031	up	C00234	ko00670,ko00970,ko01100,ko01200,ko01240	C00234	-
PDP240682	Levofolinic acid*	Alkaloids	Alkaloids	C20H23N7O7	1	-	1.48427e+07	1.373e+07	1.52343e+07	377361	391597	739189	1.23196	0.000517092	0.0797437	29.0469	4.86031	up	-	-	-	-
Zbjp002910	1,7-bis(4-hydroxy-3-methoxyphenyl)hept-6-ene-3-one	Others	Ketone compounds	C21H24O5	3	-	14875.2	28012.1	22458.6	503472	298557	305248	1.22342	0.0351101	0.176678	0.0590149	-4.08278	down	-	-	-	-
PDP268773	1-hydroxy-1-[4-hydroxy-2-(hydroxymethyl)-5-oxooxolan-2-yl]propan-2-yl 2,4-dihydroxy-6-methylbenzoate	Phenolic acids	Phenolic acids	C16H20O9	3	-	14875.2	28012.1	22458.6	503472	298557	305248	1.22342	0.0351101	0.176678	0.0590149	-4.08278	down	-	-	-	-
Rdp02985	3-Hydroxy-1-(3-hydroxy-4,5-dimethoxyphenyl)propan-1-one*	Others	Others	C11H14O5	1	-	189212	235275	170841	957855	1.14526e+06	1.2481e+06	1.22881	0.00629905	0.109664	0.177646	-2.49292	down	-	-	-	-
Lasp003143	1,4-Benzodioxin-6-propanol	Lignans and Coumarins	Lignans	C11H12O3	1	-	189144	373635	102845	5.92502e+06	3.29224e+06	4.76e+06	1.20224	0.0271242	0.165012	0.0476219	-4.39223	down	-	-	-	-
MWSprf075	Raspberryketone glucoside	Phenolic acids	Phenolic acids	C16H22O7	3	38963-94-9	19586.9	118149	48865.5	349536	284250	465497	1.09349	0.0138701	0.134601	0.169748	-2.55853	down	-	-	-	-
Sadp001705	N-Benzyloxycarbonyl-L-asparagine	Others	Others	C12H14N2O5	2	2304-96-3	3.72985e+06	5.4065e+06	4.6244e+06	944319	535023	1.79304e+06	1.12197	0.00559832	0.103559	4.20512	2.07215	up	-	-	-	-
Zjjp092618	Dendronobilin K	Terpenoids	Sesquiterpenoids	C15H24O4	3	-	134813	111891	93522.8	2046236	3.30571e+06	3.23304e+06	1.23264	0.0212862	0.151967	0.0396304	-4.65725	down	-	-	-	-
Sasp006508	7-hydroxy-3-(4-methoxyphenyl)-4-propylchromen-2-one	Flavonoids	Flavones	C19H18O4	2	5219-18-1	24249.6	45300.5	25710.3	480138	319628	273004	1.21496	0.0338307	0.175577	0.0887986	-3.49332	down	-	-	-	-
pmb0197	N7-Methylguanosine	Nucleotides and derivatives	Nucleotides and derivatives	C11H15N5O5	3	20244-86-4	3.34584e+06	6.19905e+06	5.24496e+06	457577	821495	1.00561e+06	1.18573	0.0342062	0.175577	6.47348	2.69454	up	C20674	-	C20674	-
Wdbp006366	Stilbostemin K	Others	Stilbene	C16H18O4	3	-	134832	28267	38699.9	1.38417e+07	1.48481e+07	1.22172e+07	1.22388	0.00312684	0.0935585	0.00493311	-7.66329	down	-	-	-	-
pmp001125	Dendrobin A	Phenolic acids	Phenolic acids	C16H18O4	1	-	133965	22477.2	48143.2	1.34436e+07	1.45071e+07	1.21667e+07	1.22084	0.00252341	0.093102	0.00509966	-7.61538	down	-	-	-	-
WapTKC018693	Tangshenoside V	Phenolic acids	Phenolic acids	C21H26O12	1	1050399-39-7	210795	90129.9	68955.9	1.92009e+07	1.53402e+07	2.53811e+07	1.22979	0.0209982	0.151967	0.00617268	-7.33989	down	-	-	-	-
Lmxp000939	Zarzissine	Alkaloids	Alkaloids	C5H5N5	2	160568-14-9	2.40795e+06	3.47002e+06	2.88932e+06	589317	765075	699642	1.22328	0.0162092	0.137326	4.26833	2.09367	up	-	-	-	-
Wmlp000056	3,5-Dimethoxy-4-hydroxybenzaldehyde	Others	Aldehyde compounds	C9H10O4	3	-	1.613e+07	2.65766e+07	2.56034e+07	2.70561e+06	6.33406e+06	957153	1.10033	0.0150159	0.134601	6.83317	2.77255	up	-	-	-	-
Wagp000980	2-[(4-hydroxyphenethyl)amino]ethane-1,1,2-triol O-Glucoside	Alkaloids	Alkaloids	C16H25NO9	1	-	1.07625e+06	1.08543e+06	523364	41554.9	23427.5	36458.9	1.22098	0.0434437	0.18399	26.469	4.72623	up	-	-	-	-
MWS1771	L-Tyrosine methyl ester	Amino acids and derivatives	Amino acids and derivatives	C10H13NO3	3	1080-06-4	1.67219e+06	2.36006e+06	1.2258e+06	268171	479866	238729	1.17712	0.0436619	0.18399	5.32856	2.41375	up	C03404	-	C03404	-
mws1383	Lumichrome	Alkaloids	Alkaloids	C12H10N4O2	3	1086-80-2	569466	757011	486217	138343	137260	140507	1.22289	0.0283248	0.165012	4.35629	2.1231	up	C01727	ko00740	C01727	-
mws0289	LysoPE 18:1*	Lipids	LPE	C23H46NO7P	3	89576-29-4	631146	938953	1.09426e+06	223119	276315	342277	1.16996	0.0397164	0.180472	3.1654	1.66239	up	-	-	-	-
pmp001247	Feruloylcholine glucoside	Alkaloids	Phenolamine	C21H32NO9+	3	-	88184.6	142152	80778.5	424039	270804	334853	1.16956	0.0197428	0.148199	0.302143	-1.7267	down	-	-	-	-
MW0105481	Ala-Pro-Glu	Amino acids and derivatives	Amino acids and derivatives	C13H21N3O6	3	-	5.1284e+06	5.31125e+06	4.30944e+06	172591	175755	402009	1.22112	0.00282353	0.0935585	19.6562	4.29691	up	-	-	-	-
PDP053681	1-[(2s,4r,5r)-5-(6-aminopurin-9-yl)-4-hydroxyoxolan-2-yl]-1-hydroxypropan-2-one	Organic acids	Organic acids	C12H15N5O4	3	-	5.1284e+06	5.31125e+06	4.30944e+06	172591	175755	402009	1.22112	0.00282353	0.0935585	19.6562	4.29691	up	-	-	-	-
Lcfp023920	Alloxanthine	Nucleotides and derivatives	Nucleotides and derivatives	C5H4N4O2	1	2465-59-0	562143	672432	683001	81492.5	52873.7	305969	1.06292	0.0128418	0.129765	4.35481	2.12261	up	C07599	-	C07599	-
Xmgp006913	2,4,2',4'-tetrahydroxy-3'-prenylchalcone	Flavonoids	Chalcones	C20H20O5	3	-	134619	214777	184804	5.59527e+06	3.65685e+06	3.99745e+06	1.23388	0.0191718	0.145043	0.0403182	-4.63242	down	-	-	-	-
PDP004309	6-Hydroxytricetin 6,7,3',5'-tetramethyl eter 5-rhamnoside	Others	Others	C25H28O12	3	-	112345	89303.2	74693.4	338843	307348	288197	1.21669	0.000441976	0.0797437	0.295746	-1.75757	down	-	-	-	-
Lmgp005640	Isorhamnetin-3-O-Galactoside; Cacticin	Flavonoids	Flavonols	C22H22O12	2	6743-92-6	255451	25622.7	163066	1.95721e+06	1.07245e+06	2.28449e+06	1.09958	0.0423264	0.183669	0.0835767	-3.58075	down	-	-	-	-
Zmjp003291	Vitexin-2''-O-galactoside*	Flavonoids	Flavones	C27H30O15	1	-	657634	655707	400699	166531	194148	191299	1.18729	0.043952	0.18399	3.10527	1.63472	up	-	-	-	-
Lcfp121212	o-aminobenzylbeta-D-glucopyranoside	Alkaloids	Alkaloids	C13H19NO6	3	-	3.77334e+07	3.54546e+07	1.67938e+07	2.69074e+06	1.94652e+06	1.00664e+07	1.08366	0.0486592	0.189251	6.11969	2.61346	up	-	-	-	-
Cmhp005227	1,4,8-Trihydroxynaphthalene-1-O-glucoside	Quinones	Quinones	C16H18O8	1	39015-63-9	43256.7	44981.5	24358.8	7.13099e+06	7.45331e+06	6.20913e+06	1.238	0.00290447	0.0935585	0.00541503	-7.52882	down	-	-	-	-
Zmmp001941	Hydroxythreonine xyloside	Amino acids and derivatives	Amino acids and derivatives	C9H17NO8	3	-	1.43177e+07	1.26217e+07	1.24849e+07	5.47411e+07	6.3725e+07	6.47434e+07	1.23636	0.00341771	0.0936814	0.215187	-2.21634	down	-	-	-	-
pme0230	Adenosine	Nucleotides and derivatives	Nucleotides and derivatives	C10H13N5O4	1	58-61-7	1.43177e+07	1.26217e+07	1.24849e+07	5.47411e+07	6.3725e+07	6.47434e+07	1.23636	0.00341771	0.0936814	0.215187	-2.21634	down	C00212	ko00230,ko01100,ko01232,ko02010	C00212	-
WapTKC121255	Tomenin*	Lignans and Coumarins	Coumarins	C17H20O10	1	28446-08-4	151624	101277	138806	675336	427413	488199	1.20326	0.0290202	0.165012	0.24621	-2.02204	down	-	-	-	-
Sadp000900	6-Acetamido-3-oxohexanoate	Alkaloids	Alkaloids	C8H13NO4	2	-	616798	974585	760868	337104	255870	286127	1.18277	0.0364027	0.179529	2.67575	1.41994	up	C03682	-	C03682	-
Cmsp002787	3,4'-Dihydroxy-3',5'-dimethoxypropiophenone*	Others	Ketone compounds	C11H14O5	1	136196-47-9	156585	187194	200270	1.14493e+06	969347	659519	1.21301	0.0336469	0.175577	0.196139	-2.35005	down	-	-	CM01686	MetMap139
Zmmp000969	5-Ribofuranosylnicotinamide	Nucleotides and derivatives	Nucleotides and derivatives	C11H14N2O5	3	107325-67-7	142535	139758	136101	1.29796e+06	1.19825e+06	1.37033e+06	1.24112	0.00185497	0.0891646	0.108209	-3.20811	down	-	-	-	-
pme0014	L-Glutamate	Amino acids and derivatives	Amino acids and derivatives	C5H9NO4	3	56-86-0	2.24385e+07	2.25759e+07	2.9407e+07	6.59564e+06	1.20319e+07	5.85082e+06	1.14841	0.00567508	0.103559	3.0403	1.60421	up	C00025	ko00220,ko00250,ko00330,ko00332,ko00340,ko00430,ko00470,ko00480,ko00524,ko00630,ko00650,ko00660,ko00860,ko00910,ko00970,ko01100,ko01110,ko01200,ko01210,ko01230,ko01240,ko02010	C00025	-
Wacyp05527	2,7-Dimethyl-2,4-Octadiene-1,8-Diol 8-O-B-D-(6''-Malonylglucoside)	Terpenoids	Monoterpenoids	C19H30O10	1	-	3.36386e+06	1.91249e+06	3.32377e+06	188616	191172	531734	1.17826	0.0275323	0.165012	9.43491	3.23801	up	-	-	-	-
Sasp000810	2'-Deoxymugineic acid	Alkaloids	Alkaloids	C12H20N2O7	3	74235-24-8	287652	268356	300658	88869.4	103153	61190.4	1.20302	0.000302506	0.0797437	3.38319	1.75838	up	C15485	ko00999,ko01100,ko01110	C15485	-
mws0120	sn-Glycero-3-phosphocholine	Lipids	PC	C8H20NO6P	3	28319-77-9	1.06983e+06	1.3234e+06	434629	2.8377e+06	4.42258e+06	2.4701e+06	1.06918	0.0447916	0.184515	0.290622	-1.78278	down	C00670	ko00564,ko00565	C00670	-
mws4002	Dopamine	Alkaloids	Alkaloids	C8H11NO2	3	51-61-6	2.40153e+07	2.18292e+07	1.56584e+07	66279.9	73269.7	72722.9	1.2406	0.0146705	0.134601	289.736	8.17859	up	C03758	ko00350,ko00950,ko00965,ko01100,ko01110	C03758	-
Hmlp000935	Vanillylamine	Alkaloids	Alkaloids	C8H11NO2	3	1196-92-5	2.40153e+07	2.18292e+07	1.56584e+07	66279.9	73269.7	72722.9	1.2406	0.0146705	0.134601	289.736	8.17859	up	C16666	ko00996,ko01100,ko01110	C16666	-
MWS00500g	3-Bromo-tyrosine	Amino acids and derivatives	Amino acids and derivatives	C9H10BrNO3	3	54788-30-6	33157.8	28037	52939.1	236620	151456	251576	1.19514	0.0248635	0.161747	0.178431	-2.48656	down	C17079	-	C17079	-
MWSslk197	Secoxyloganin	Terpenoids	Monoterpenoids	C17H24O11	3	58822-47-2	102741	87954.3	62339.8	14162	20853.6	38142.1	1.11431	0.0185412	0.143788	3.45876	1.79025	up	-	-	-	-
Lcfp013143	N(6)-OH-Me-Adenosine	Nucleotides and derivatives	Nucleotides and derivatives	C11H15N5O5	3	-	5.92214e+06	4.54616e+06	4.00449e+06	1.95443e+06	1.87094e+06	1.73233e+06	1.20284	0.0335473	0.175577	2.6041	1.38078	up	-	-	-	-
pme3337	Succinyladenosine	Nucleotides and derivatives	Nucleotides and derivatives	C14H17N5O8	3	4542-23-8	2.51096e+07	2.877e+07	4.36063e+07	478281	508190	1.3143e+06	1.22011	0.0300805	0.167331	42.371	5.405	up	-	-	-	-
Zbqp002641	4-amino-2-(1-amino-3-(((S)-1-carboxyethyl)amino)-3-oxopropyl)-6-methyl-3-oxoheptanoic acid	Amino acids and derivatives	Amino acids and derivatives	C14H25N3O6	3	-	519801	485489	552583	153278	51218.4	91259.9	1.16462	0.000651402	0.0797437	5.26742	2.3971	up	-	-	-	-
Labp003718	Glucosyl-6,7-di-O-methyl-N-deacetylisoipecosidic acid	Alkaloids	Isoquinoline alkaloids	C32H45NO16	3	-	758448	1305202	1.01359e+06	3.07158e+06	2.04793e+06	2.11158e+06	1.124	0.0352546	0.176678	0.425556	-1.23258	down	-	-	-	-
PDP094655	4-(4-Methoxyphenyl)-8-methyl-7-[3,4,5-trihydroxy-6-(hydroxymethyl)oxan-2-yl]oxychromen-2-one	Others	Others	C23H24O9	3	-	165312	132948	118587	1.5022e+06	1.45289e+06	2.41243e+06	1.22791	0.0337071	0.175577	0.077661	-3.68667	down	-	-	-	-
mws1375	Nicotianamine	Alkaloids	Alkaloids	C12H21N3O6	3	34441-14-0	367706	229752	292965	67235.4	128559	90438.4	1.15432	0.0227716	0.154587	3.11084	1.6373	up	C05324	ko00270,ko00999,ko01100,ko01110	C05324	-
pmb0964	Isopentenyladenine-7-N-glucoside	Nucleotides and derivatives	Nucleotides and derivatives	C16H23N5O5	3	-	458294	529097	408591	177689	113867	208702	1.16256	0.00310207	0.0935585	2.79053	1.48054	up	-	-	-	-
Lskp211262	Secoisolariciresinol	Lignans and Coumarins	Lignans	C20H26O6	2	29388-59-8	881710	972641	445776	21387.7	23352.4	29892.8	1.2273	0.0448047	0.184515	30.8192	4.94576	up	C18167	ko00999,ko01100,ko01110	C18167	-
Wdtp004707	6-[4-(Acetyloxymethyl)phenoxy]-4-hydroxyoxane-2-carboxylic acid	Phenolic acids	Phenolic acids	C15H18O7	2	-	40760.7	88118.8	8152.15	450522	495450	844289	1.11063	0.043303	0.18399	0.0765428	-3.70759	down	-	-	-	-
WapTKC130778	2-Pinen-6-ol O-β-D-Galactopyranoside	Terpenoids	Monoterpenoids	C16H26O6	1	-	254375	350578	440331	46316.7	40454	49596	1.2244	0.0297374	0.166777	7.66525	2.93833	up	-	-	-	-
MWS201442	Phe-Thr	Amino acids and derivatives	Amino acids and derivatives	C13H18N2O4	2	51352-44-4	304999	417154	229296	24966.4	45605	59887.6	1.18887	0.0338316	0.175577	7.2931	2.86653	up	-	-	-	-
WapTKC002855	Eleuthoside A	Terpenoids	Ditepenoids	C20H22O9	2	180692-76-6	35112	28768.9	20960.1	4.1068e+06	3.69634e+06	2.93238e+06	1.23863	0.00925664	0.117963	0.00790283	-6.98341	down	-	-	-	-
PDN131799	2-(4-benzoyl-3-hydroxy-5-methoxyphenoxy)-6-(hydroxymethyl)oxane-3,4,5-triol	Organic acids	Organic acids	C20H22O9	3	-	35112	28768.9	20960.1	4.1068e+06	3.69634e+06	2.93238e+06	1.23863	0.00925664	0.117963	0.00790283	-6.98341	down	-	-	-	-
MWSslk254	Kaempferol-3-O-glucorhamnoside*	Flavonoids	Flavonols	C27H30O15	3	40437-72-7	148354	97778.9	89280.1	34078.5	9195.3	13120.8	1.13375	0.0239105	0.158489	5.94761	2.57231	up	-	-	CM00488	MetMap113
Lmpp003789	Cyanidin 3-O-(6-O-p-coumaroyl)glucoside	Flavonoids	Anthocyanidins	C30H27O13+	3	-	148354	97778.9	89280.1	34078.5	9195.3	13120.8	1.13375	0.0239105	0.158489	5.94761	2.57231	up	C12095	ko00942,ko01110	C12095	-
MWSHY0080	Scolymoside*	Flavonoids	Flavones	C27H30O15	3	25694-72-8	148354	97778.9	89280.1	34078.5	9195.3	13120.8	1.13375	0.0239105	0.158489	5.94761	2.57231	up	C12630	ko00944	C12630	MetMap105
MWSHY0061	Kaempferol-3-O-neohesperidoside*	Flavonoids	Flavonols	C27H30O15	3	32602-81-6	148354	97778.9	89280.1	34078.5	9195.3	13120.8	1.13375	0.0239105	0.158489	5.94761	2.57231	up	-	-	CM00489	MetMap113
Wdhp006324	3-(4-hydroxyphenyl)-n-[2-(4-hydroxyphenyl)ethyl]prop-2-enimidic acid	Alkaloids	Isoquinoline alkaloids	C17H17NO3	3	-	42464.4	13136.3	52319.5	102607	135232	188582	1.05522	0.0343864	0.175577	0.253084	-1.98231	down	-	-	-	-
Rlp001659	4-(hydroxymethyl)-6,7-dimethoxy-3H-2-benzofuran-1-one	Others	Others	C11H12O5	2	-	762706	150247	418740	5.73637e+06	9.9526e+06	1.18719e+07	1.17957	0.0392409	0.180192	0.0483183	-4.37129	down	-	-	-	-
Hmcp006520	1,3-Dihydroxypropan-2-yl 12-methyl-6-(6-methylheptyl)tridec-12-enoate	Others	Others	C25H48O4	2	-	11085.1	8465.85	19113.4	41409.3	63141.3	62516.3	1.16439	0.0147152	0.134601	0.23143	-2.11135	down	-	-	-	-
Hmqp005411	9-Oxo-12Z-Octadecenoic acid*	Lipids	Free fatty acids	C18H32O3	2	112543-32-5	43468.4	53141.9	45630.5	114023	116984	120613	1.22975	0.000112855	0.0543585	0.40453	-1.30568	down	-	-	-	-
Lmhp008273	LysoPE 15:1(2n isomer)*	Lipids	LPE	C20H40NO7P	3	-	49153.5	47447.7	53776.9	4601.17	11118.4	15564.2	1.14234	0.00119575	0.0797437	4.8069	2.26511	up	-	-	-	-
pmb2221	Phytosphingosine	Lipids	Sphingolipids	C18H39NO3	2	554-62-1	6.82684e+07	6.88083e+07	7.44947e+07	2.83495e+07	1.83596e+07	1.87767e+07	1.20529	0.000632554	0.0797437	3.23079	1.69189	up	C12144	ko00600,ko01100	C12144	-
Zbzp007301	2-Methoxy-6-undecyl-1,4-benzoquinone	Quinones	Quinones	C18H28O3	3	-	23218.9	13035.8	21818.5	107215	104530	73171.9	1.19839	0.014479	0.134601	0.203825	-2.2946	down	-	-	-	-
pmb0863	LysoPC 16:2(2n isomer)*	Lipids	LPC	C24H46NO7P	3	-	150114	162374	255210	18507.6	10904.6	23738.7	1.20771	0.0340422	0.175577	10.6808	3.41695	up	-	-	-	-
PD0662695	methyl 8-[(1S,2R)-3-oxo-2-[(Z)-pent-2-enyl]cyclopentyl]octanoate	Lipids	Free fatty acids	C19H32O3	2	-	9749.51	5437.41	16635.3	105236	95274.3	177018	1.19096	0.0445072	0.184515	0.084291	-3.56848	down	-	-	-	-
Rfn01729	(3R),(6R)-6-hydroxy-de-O-methyllasiodiplodin*	Others	Lactones	C16H22O5	2	-	40731.3	52960.5	35293.8	133370	115208	104495	1.1987	0.00331216	0.0936814	0.365323	-1.45276	down	-	-	-	-
PDP198534	2-(6-amino-7H-purin-7-yl)-5-(hydroxymethyl)oxolane-3,4-diol	Others	Others	C10H13N5O4	2	-	1.45648e+07	1.20055e+07	1.27694e+07	5.84539e+07	6.33858e+07	5.99472e+07	1.23774	9.00106e-05	0.0543585	0.216406	-2.20819	down	-	-	-	-
Hmqp005455	15(R)-Hydroxylinoleic Acid*	Lipids	Free fatty acids	C18H32O3	2	177931-23-6	38063.7	32410.2	60761	126836	119770	117576	1.16945	0.00740478	0.11271	0.360355	-1.47251	down	-	-	-	-
PD0222792	(4R)-4-methyl-L-proline	Amino acids and derivatives	Amino acids and derivatives	C6H11NO2	1	23009-50-9	583154	536763	1.1099e+06	7.37602e+06	1.52989e+07	1.208e+07	1.2097	0.0414202	0.182146	0.0641583	-3.96222	down	-	-	-	-
pme0170	N-Acetyl-L-Arginine	Amino acids and derivatives	Amino acids and derivatives	C8H16N4O3	3	155-84-0	381261	484919	450812	72708.1	65555.2	87403	1.23236	0.00528769	0.103317	5.83601	2.54498	up	-	-	-	-
pmb0034	Glutamyl-glutamic acid	Amino acids and derivatives	Amino acids and derivatives	C10H16N2O7	3	3929-61-1	620975	867958	920471	43700.8	206023	71114.3	1.14481	0.00640922	0.110254	7.50971	2.90876	up	C01425	-	C01425	-
Hmbp001276	Gallacetophenone	Others	Ketone compounds	C8H8O4	2	528-21-2	2.12374e+06	2.33647e+06	2.54342e+06	115399	38728.3	165319	1.19766	0.00145479	0.082438	21.9243	4.45446	up	-	-	CM01681	MetMap139
HJAP104	Benzaldehyde	Others	Aldehyde compounds	C7H6O	1	100-52-7	2.06811e+06	934748	461604	5.86304e+07	6.32985e+07	6.62037e+07	1.21573	0.000822354	0.0797437	0.018415	-5.76297	down	C00261	ko01100	C00261	-
pme3081	Pyridoxamine	Alkaloids	Pyridine alkaloids	C8H12N2O2	3	85-87-0	126736	119644	65650.5	204698	297200	276918	1.10521	0.0135845	0.134601	0.400647	-1.3196	down	C00534	ko00750,ko01100	C00534	-
Wbtp004927	1,3,6-trihydroxy-7-methoxy-2-{[(2s,3r,4s,5s,6r)-3,4,5-trihydroxy-6-(hydroxymethyl)oxan-2-yl]oxy}xanthen-9-one	Flavonoids	Other Flavonoids	C20H20O12	3	-	194436	114533	163871	35522.4	48128.1	102337	1.02224	0.037615	0.180192	2.54232	1.34615	up	-	-	-	-
Lcsp003035	H-Leu-Trp-OH	Amino acids and derivatives	Amino acids and derivatives	C17H23N3O3	3	5156-22-9	690725	365407	513108	21413.1	16072.4	30648.7	1.2245	0.033328	0.175577	23.0316	4.52554	up	-	-	-	-
Wasdp05932	5,8-dimethoxy-3-methylnaphthalen-1-ol	Quinones	Quinones	C13H14O3	3	50559-08-5	5355	21457.9	25748.9	118527	143433	126104	1.12978	0.000368926	0.0797437	0.135446	-2.88421	down	-	-	-	-
WaTKp10515	2-Ethynylbenzaldehyde	Others	Aldehyde compounds	C9H6O	1	38846-64-9	77026.8	180230	92944.4	1.92314e+07	1.13507e+07	2.57083e+07	1.23032	0.0461509	0.185038	0.00622134	-7.32856	down	-	-	-	-
Lasp006411	5'-Demethylaquillochin	Lignans and Coumarins	Lignans	C20H18O8	3	305364-91-4	3492.01	18912	17460.1	362111	251132	383979	1.17962	0.015162	0.134601	0.0399751	-4.64475	down	-	-	-	-
WaYp005219	1-O-(p-coumaroyl) 3-Hydroxy-3-methylglutaric acid	Phenolic acids	Phenolic acids	C15H16O7	2	-	29886.9	27862.5	31448.5	1.64593e+07	1.65673e+07	2.10357e+07	1.24136	0.00695071	0.11271	0.00164991	-9.2434	down	-	-	-	-
PDP037399	Pantoyllactone glucoside	Others	Others	C12H20O8	1	-	19147.7	17914.6	28648.8	80706.2	76914.1	83292.1	1.21197	0.000529014	0.0797437	0.272759	-1.8743	down	-	-	-	-
MEDN1233	4-Hydroxyphenylacetylglycine	Amino acids and derivatives	Amino acids and derivatives	C10H11NO4	3	28116-23-6	337943	281885	169138	1.02107e+07	1.14233e+07	7.4786e+06	1.23087	0.0147952	0.134601	0.0271006	-5.20553	down	C05596	ko00350	C05596	-
PDP097861	8-hydroxy-3,7-dimethyl-6-{[3,4,5-trihydroxy-6-(hydroxymethyl)oxan-2-yl]oxy}-1H-isochromen-1-one	Organic acids	Organic acids	C17H20O9	3	-	142332	184493	28466.3	4.99009e+06	7.34386e+06	8.74985e+06	1.19472	0.0241111	0.159089	0.0168514	-5.89099	down	-	-	-	-
Rahp002335	Ginnalin C (2-O-Galloyl-1,5-Anhydro-D-Glucitol)*	Tannins	Tannin	C13H16O9	3	-	194681	191633	209411	13775.7	7298.34	31243	1.18103	5.89288e-05	0.0543585	11.3868	3.50929	up	-	-	-	-
Rahp002201	Maplexin B (4-O-Galloyl-1,5-Anhydro-D-Glucitol)*	Tannins	Tannin	C13H16O9	3	-	194681	191633	209411	13775.7	7298.34	31243	1.18103	5.89288e-05	0.0543585	11.3868	3.50929	up	-	-	-	-
Lssp210250	1,5-dihydroxyxanthone-6-murine O-β-D-glucoside	Others	Others	C19H18O10	2	-	3831.89	19159.5	21907.9	2.71907e+06	2.85755e+06	2.68006e+06	1.21625	0.000339204	0.0797437	0.00543793	-7.52273	down	-	-	-	-
Zmmp002661	(3-hydroxybutyl)-L-leucine	Amino acids and derivatives	Amino acids and derivatives	C10H21NO3	3	-	201382	236654	205409	34053.4	49903.5	82923.9	1.16603	0.00124491	0.0797437	3.85572	1.947	up	-	-	-	-
Rfp01569	3-(beta-D-Glucopyranosyloxy)-4-methoxybenzoic acid	Phenolic acids	Phenolic acids	C14H18O9	2	-	1.55142e+06	1.65265e+06	1.56393e+06	149244	165586	397864	1.18674	0.00117558	0.0797437	6.6901	2.74203	up	-	-	-	-
Wagp004588	Dihydrovomifoliol 4-O-malonyl glucoside	Terpenoids	Sesquiterpenoids	C22H34O11	3	-	1.08224e+06	525952	1.09362e+06	39115	24836.5	59678.9	1.21051	0.0440236	0.18399	21.854	4.44983	up	-	-	-	-
Sadp004383	2-((7-hydroxy-3,8-dimethyl-4-vinyl-9,10-dihydrophenanthren-2-yl)oxy)-6-(hydroxymethyl)tetrahydro-2H-pyran-3,4,5-triol	Terpenoids	Ditepenoids	C24H28O7	2	-	16445.2	3289.03	32499.9	523636	365447	647424	1.16338	0.0251073	0.161964	0.0339953	-4.87852	down	-	-	-	-
Sadp002896	L-Anticapsin	Alkaloids	Alkaloids	C9H13NO4	1	-	571877	339215	464853	25160.7	27950.3	43233.1	1.2248	0.0233083	0.157018	14.2816	3.83608	up	C20941	ko01100,ko01110	C20941	-
Wbmp003302	Frambinone	Others	Ketone compounds	C10H12O2	2	-	638398	470370	94074.1	2.83912e+07	2.33526e+07	1.34609e+07	1.18953	0.039588	0.180472	0.0184472	-5.76046	down	-	-	-	-
Salp006262	9-(3-methylbutanoyl)-8,10-dehydrothymol	Terpenoids	Sesquiterpenoids	C15H20O3	2	-	376261	377832	289811	13266.8	47013.9	23740.3	1.19665	0.00426163	0.0959485	12.4243	3.6351	up	-	-	-	-
PDP212633	3-({4,8-dihydroxy-2,6-dioxabicyclo[3.2.1]octan-3-yl}oxy)-2,4,5,6-tetrahydroxyhexanal	Others	Others	C12H20O10	2	-	1.74741e+06	1.98097e+06	2.16413e+06	378749	175941	265053	1.20908	0.00127516	0.0797437	7.18822	2.84564	up	-	-	-	-
MWStz526	Daphnin*	Lignans and Coumarins	Coumarins	C15H16O9	2	486-55-5	72225.4	30255.4	23329.9	174207	193131	312309	1.13846	0.0386599	0.180192	0.185112	-2.43353	down	C01421	-	C01421	-
PDP058162	3-(4-hydroxyphenyl)-1-[(2r,3r,4s,5s,6r)-3,4,5-trihydroxy-6-(hydroxymethyl)oxan-2-yl]prop-2-en-1-one	Others	Others	C15H18O7	3	-	40107	49268.3	18842.1	8.64357e+06	9.70032e+06	1.27237e+07	1.23416	0.0137427	0.134601	0.00348329	-8.16533	down	-	-	-	-
Wahp002483	N-Cinnamoylputrescine	Alkaloids	Phenolamine	C13H18N2O	3	-	43455.5	74223.8	50038.3	1.83001e+06	1.21693e+06	896706	1.22564	0.0440636	0.18399	0.0425285	-4.55542	down	-	-	-	-
pmp000086	1-Feruloyl-sn-glycerol	Phenolic acids	Phenolic acids	C13H16O6	1	-	17711.8	88558.9	96360.2	5.79278e+06	5.33967e+06	8.22197e+06	1.20806	0.0190224	0.144865	0.0104695	-6.57767	down	-	-	-	-
MWStz547	Yuanhuanin*	Flavonoids	Flavones	C22H22O11	3	83133-14-6	1.04453e+06	714637	850196	170719	148597	42893.9	1.14106	0.00805566	0.113353	7.204	2.8488	up	-	-	-	-
Rfn05389	P-Methoxycinnamate glucoside	Phenolic acids	Phenolic acids	C16H20O8	2	-	7618.69	106966	38093.4	1.23909e+06	954838	1.12287e+06	1.1386	0.00281542	0.0935585	0.0460316	-4.44123	down	-	-	-	-
WapTKC073742	[3,4,5-Trihydroxy-6-[2-Hydroxy-4-[(E)-3-Oxobut-1-Enyl]Phenoxy]Oxan-2-Yl]Methyl (E)-3-(3,4-Dihydroxyphenyl)Prop-2-Enoate	Phenolic acids	Phenolic acids	C25H26O11	3	-	42516.3	12162.7	26179.1	237240	252151	154637	1.1679	0.0186589	0.143788	0.12555	-2.99366	down	-	-	-	-
Lajp005213	5-hydroxy-7,8,3',4'-tetramethoxyflavone glucoside	Flavonoids	Flavones	C25H28O12	3	-	22886.6	22886.6	22886.6	204895	114433	151087	1.22418	0.0363936	0.179529	0.145955	-2.7764	down	-	-	-	-
Wagp005813	5-Hydroxy-7,8,2',3'-Tetramethoxyflavone 5-Glucoside*	Flavonoids	Flavones	C25H28O12	3	-	22886.6	22886.6	22886.6	204895	114433	151087	1.22418	0.0363936	0.179529	0.145955	-2.7764	down	-	-	-	-
Lacp003427	Grasshopper ketone	Terpenoids	Monoterpenoids	C13H20O3	3	-	70136.8	141729	115242	14027.4	14027.4	14027.4	1.21622	0.0451344	0.184515	7.77309	2.95849	up	-	-	-	-
Lasp003707	Acropyrone	Phenolic acids	Phenolic acids	C11H12O5	3	-	1.51458e+06	2.32469e+06	2.39364e+06	269492	150260	259828	1.21314	0.0208681	0.151967	9.1717	3.19719	up	-	-	-	-
PD0012728	(2R)-5-oxooxolane-2-carboxamide	Alkaloids	Alkaloids	C5H7NO3	2	166765-04-4	103855	53359.2	145761	631621	1.31287e+06	1.19347e+06	1.18321	0.0440379	0.18399	0.0965515	-3.37256	down	-	-	-	-
mws4516	5-Oxo-D-proline	Amino acids and derivatives	Amino acids and derivatives	C5H7NO3	2	4042-36-8	103855	53359.2	145761	631621	1.31287e+06	1.19347e+06	1.18321	0.0440379	0.18399	0.0965515	-3.37256	down	C02237	ko00470,ko01100	C02237	-
Lasp001037	N-ethylcytisine	Alkaloids	Piperidine alkaloids	C13H18N2O	3	-	51537	39495.3	31875.4	6177.18	6177.18	6177.18	1.22837	0.0260104	0.164146	6.63235	2.72952	up	-	-	-	-
MWSmce016	Nicotinic Acid Methyl Ester(Methyl Nicotinate)	Alkaloids	Pyridine alkaloids	C7H7NO2	3	93-60-7	228120	309252	221816	6411.09	6411.09	32055.5	1.17307	0.00891825	0.117963	16.9168	4.08039	up	-	-	-	-
Zbyp004662	6'-O-p-hydroxybenzoylarbutin	Phenolic acids	Phenolic acids	C19H20O9	2	-	4634.3	4634.3	4634.3	44525.9	80365.7	50897.2	1.22841	0.0393928	0.180192	0.0790886	-3.66039	down	-	-	-	-
MWSmce489	2,3,5,4'-Tetrahydroxystilbene-2-O-glucoside	Others	Stilbene	C20H22O9	3	82373-94-2	24987.9	26331.7	13126.9	230434	381311	282622	1.21641	0.0237861	0.158489	0.0720583	-3.79469	down	-	-	CM020307	MetMap152
Rlp03505	Aloesol 7-glucoside	Others	Chromone	C19H24O9	2	-	1.98644e+06	2.67725e+06	1.38975e+06	90943	46767.3	151724	1.20432	0.0347472	0.176304	20.9147	4.38645	up	-	-	-	-
Lchp000218	(R)-3-ethyl-7-hydroxy-6-methoxyphthalide	Others	Lactones	C11H12O4	3	-	302769	210283	283293	989897	958454	858548	1.22085	0.000297238	0.0797437	0.28371	-1.81751	down	-	-	-	-
PD0404166	Pumilaside C	Terpenoids	Sesquiterpenoids	C21H36O7	2	-	295417	225764	281991	21685.9	21685.9	21685.9	1.23902	0.00743565	0.11271	12.3455	3.62592	up	-	-	-	-
Zbsp004479	Luteolin-8-C-arabinoside	Flavonoids	Flavones	C20H18O10	3	-	123417	123417	123417	1.12141e+06	1.42518e+06	1.99317e+06	1.23006	0.0321682	0.174748	0.0815571	-3.61605	down	-	-	CM00158	MetMap105
Wasdp06141	(2E,5S,6E,8E,10E)-5-Hydroxydodeca-2,6,8,10-tetraenal	Others	Aldehyde compounds	C12H16O2	3	-	282004	374803	346983	39220.4	53400	111317	1.16231	0.00196405	0.0891646	4.92205	2.29926	up	C22087	-	C22087	-
PD0517487	Luteolin 7-glucoside-3'-glucuronide	Flavonoids	Flavones	C27H28O17	2	-	377554	204129	270880	20427.3	11787	2357.39	1.15798	0.0314897	0.171708	24.6607	4.62414	up	-	-	-	-
mws1565	Geniposide	Terpenoids	Monoterpenoids	C17H24O10	3	24512-63-8	1.25457e+07	2.17571e+07	1.30788e+07	42533.7	7342.45	36712.2	1.22106	0.0340423	0.175577	547.204	9.09594	up	C09781	-	C09781	-
Wbmp003788	3,4-Dihydroxy-7,8-dihydro-β-ionone-4-O-β-D-glucoside*	Terpenoids	Sesquiterpenoids	C19H32O8	3	-	1.25457e+07	2.17571e+07	1.30788e+07	42533.7	7342.45	36712.2	1.22106	0.0340423	0.175577	547.204	9.09594	up	-	-	-	-
Wmcp000010	Sammangaoside A	Others	Others	C19H32O8	3	-	1.25457e+07	2.17571e+07	1.30788e+07	42533.7	7342.45	36712.2	1.22106	0.0340423	0.175577	547.204	9.09594	up	-	-	-	-
Latp003285	2,5-Dimethyl-7-hydroxychromone glucoside	Others	Chromone	C17H20O8	3	-	237354	123199	149798	6621.1	33105.5	6621.1	1.14394	0.0392122	0.180192	11.0113	3.46092	up	-	-	-	-
Lcfp121224	Isoleucyl-phenylalanyl-threonine	Amino acids and derivatives	Amino acids and derivatives	C19H29N3O5	3	-	125468	95328.2	105669	3546.07	19646.3	3546.07	1.15319	0.00157299	0.0830924	12.2096	3.60994	up	-	-	-	-
Lcsp002417	Ser-Val-Leu	Amino acids and derivatives	Amino acids and derivatives	C14H27N3O5	3	-	661390	469241	620512	26255.8	25493	28901.4	1.23844	0.0108176	0.123569	21.7128	4.44047	up	-	-	-	-
PDP241394	Halisphingosine A	Others	Others	C18H37NO3	3	-	118695	209778	118249	1.07846e+07	1.01661e+07	8.03354e+06	1.23565	0.00752425	0.11271	0.0154125	-6.01975	down	-	-	-	-
Lmqp008175	Methyl cinnamate	Phenolic acids	Phenolic acids	C10H10O2	2	103-26-4	1.10896e+06	1.10896e+06	1.10896e+06	1.1592e+07	6.27767e+06	1.14799e+07	1.22123	0.0385011	0.180192	0.113353	-3.1411	down	C06358	-	C06358	-
MWSmce024	Scopolin	Lignans and Coumarins	Coumarins	C16H18O9	2	531-44-2	29331.3	29331.3	29331.3	301291	287071	302383	1.24182	0.000339556	0.0797437	0.0987867	-3.33954	down	C01527	ko00999,ko01110	C01527	-
Lmhp008440	LysoPE 15:1*	Lipids	LPE	C20H40NO7P	3	-	162612	117360	250238	4701.36	13222.8	7683.17	1.20849	0.0492576	0.190099	20.7054	4.37194	up	-	-	-	-
Lmmp000647	Glucan	Others	Saccharides	C18H32O16	3	9041-22-9	26625.4	40441.4	45974.7	20953.1	4190.61	4190.61	1.01935	0.0254108	0.163194	3.85356	1.94619	up	-	-	-	-
PDP027324	3-methyl-6-[2-methyl-7-methylidene-6-(4-methylpent-3-en-1-yl)oxepan-2-yl]hex-2-ene-1,6-diol	Others	Others	C21H36O3	2	-	150355	339404	310981	1.1915e+06	1.08253e+06	1.42402e+06	1.17498	0.0028097	0.0935585	0.216531	-2.20736	down	-	-	-	-
pmb2260	LysoPC 15:1*	Lipids	LPC	C23H46NO7P	2	-	394179	399210	702632	8437.39	11463.9	14042.1	1.23223	0.0410812	0.181814	44.074	5.46186	up	-	-	-	-
pmb0770	N-Feruloylserotonin	Alkaloids	Phenolamine	C20H20N2O4	3	68573-23-9	8050.4	1610.08	15259.4	62281.3	58424.9	61782.1	1.07958	0.00306329	0.0935585	0.136556	-2.87244	down	-	-	-	-
PDP076367	4-(4-acetylphenyl)butanoic acid	Others	Others	C12H14O3	2	-	17379	86895.2	17379	4.7813e+06	8.13655e+06	7.54341e+06	1.21505	0.0224252	0.153575	0.00594554	-7.39398	down	-	-	-	-
Lajp006279	5,3'-dihydroxy-6,7,4',5'-tetramethoxyflavone glucoside	Flavonoids	Flavones	C25H28O13	3	-	10516.2	10516.2	10516.2	86244.2	96955	117767	1.23742	0.0104529	0.120411	0.104825	-3.25395	down	-	-	-	-
pme2890	L-Homocystine	Amino acids and derivatives	Amino acids and derivatives	C8H16N2O4S2	3	626-72-2	125436	141764	95771.2	38206.6	11527.4	11588.6	1.13854	0.00537028	0.103467	5.91905	2.56537	up	C01817	ko00270	C01817	-
Hmcp001105	5-(2-Hydroxypropyl)hygrine	Alkaloids	Pyrrole alkaloids	C11H21NO2	3	-	234293	173019	197172	4367.28	21836.4	4367.28	1.18078	0.00476963	0.100456	19.7732	4.30547	up	-	-	-	-
Lacp005577	3-(3'-Hydroxybutyl)-2,4,4-trimethylcyclohexa-2,5-dienone malonyl glucoside*	Terpenoids	Sesquiterpenoids	C22H32O10	1	-	2.60207e+06	1.3917e+06	1.51634e+06	40308.8	61768.5	24816.9	1.22384	0.042853	0.18399	43.4228	5.44038	up	-	-	-	-
Zmtp102903	Kaempferol-3-O-arabinoside (Juglanin)	Flavonoids	Flavonols	C20H18O10	3	5041-67-8	6526.33	6526.33	6526.33	66983.4	70108.4	74176.6	1.24135	0.00106047	0.0797437	0.0926736	-3.4317	down	-	-	-	-
Lagp003275	Malonyl roseoside	Terpenoids	Sesquiterpenoids	C22H32O11	2	-	15449.1	46122.8	112553	1.10183e+06	968684	704938	1.15857	0.0135756	0.134601	0.0627375	-3.99453	down	-	-	-	-
WaTKp05112	Carveol	Terpenoids	Monoterpenoids	C10H16O	1	99-48-9	1.64949e+06	2.00237e+06	2.02112e+06	186055	186055	186055	1.2399	0.00498849	0.100456	10.1636	3.34534	up	-	-	-	-
Zbkp003172	Brassicanal A	Alkaloids	Alkaloids	C10H9NOS	3	-	6196.46	6196.46	34971.2	59134.8	103628	74526.7	1.05626	0.0204477	0.151912	0.199605	-2.32478	down	C11048	-	C11048	-
PD0693938	Feruloylsuccinic acid dimethyl ester*	Phenolic acids	Phenolic acids	C16H18O8	1	-	18223.5	3644.7	3644.7	7.64178e+06	8.72649e+06	1.18352e+07	1.22792	0.017432	0.139549	0.000904602	-10.1104	down	-	-	-	-
Lamp006225	Hydroxymethyl coumarin glucoside	Lignans and Coumarins	Coumarins	C16H18O8	1	-	18223.5	3644.7	3644.7	7.64178e+06	8.72649e+06	1.18352e+07	1.22792	0.017432	0.139549	0.000904602	-10.1104	down	-	-	CM01423	MetMap133
Rfn06008	1,4-dimethyl 2-{[3-(4-hydroxy-3-methoxyphenyl)prop-2-enoyl]oxy}butanedioate*	Phenolic acids	Phenolic acids	C16H18O8	1	-	18223.5	3644.7	3644.7	7.64178e+06	8.72649e+06	1.18352e+07	1.22792	0.017432	0.139549	0.000904602	-10.1104	down	-	-	-	-
PDP226935	5-hydroxy-1-(4-hydroxy-2-methoxyphenyl)-7-(4-hydroxyphenyl)heptan-3-one	Organic acids	Organic acids	C20H24O5	3	-	4.32675e+06	3.97247e+06	4.82738e+06	138579	134607	247673	1.23223	0.00292203	0.0935585	25.2018	4.65546	up	-	-	-	-
Rdp04362	4,2',3'-Trihydroxychalcone 4-O-glucoside	Flavonoids	Chalcones	C21H22O9	2	-	390759	177826	311418	20295	20295	20295	1.22217	0.0480754	0.188244	14.4535	3.85335	up	-	-	-	-
MWS201411	Lys-Asn	Amino acids and derivatives	Amino acids and derivatives	C10H20N4O4	3	19908-06-6	43627.7	22391.6	43757.8	4478.32	4478.32	4478.32	1.21323	0.0455705	0.184515	8.17101	3.03051	up	-	-	-	-
pmp001014	1-Glycosyloxy-2-hydroxy-4-methoxyxanthone	Flavonoids	Other Flavonoids	C20H20O10	3	-	34023	11508.5	8195.58	418770	648612	586080	1.20457	0.0151345	0.134601	0.0324937	-4.9437	down	-	-	-	-
Lamp006438	Astrapterocarpan-3-O-malonyl glucoside	Flavonoids	Isoflavones	C26H28O13	3	-	19510.3	3799.68	3799.68	49291.8	40397.3	63746.4	1.08841	0.00941696	0.118326	0.176685	-2.50075	down	-	-	-	-
pmp000399	Licorice glycoside D2	Flavonoids	Flavanones	C35H36O15	3	-	13587	13587	13587	72873.9	88921.4	95878.1	1.23633	0.00875816	0.117352	0.158189	-2.66028	down	-	-	-	-
Lcsp000959	Gly-Val-Ala	Amino acids and derivatives	Amino acids and derivatives	C10H19N3O4	3	-	110470	131293	73969.8	6746.45	6746.45	6746.45	1.23245	0.0277308	0.165012	15.6	3.96347	up	-	-	-	-
Zmdp001928	γ-L-Glutamyl-S-(trans-1-propenyl)-L-cysteine	Amino acids and derivatives	Amino acids and derivatives	C11H18N2O5S	3	-	52056.5	51941.7	27866	15194.4	3038.88	3038.88	1.08506	0.0271731	0.165012	6.19892	2.63202	up	-	-	-	-
Smnp005894	6'-O-Cinnamoyl-8-Epi-Arygioside	Phenolic acids	Phenolic acids	C25H28O12	3	-	21981.6	10589.7	9255.63	26695.6	37362.4	37661.4	1.05794	0.0215367	0.151967	0.411199	-1.28209	down	-	-	-	-
mws5037	L-Alanyl-L-leucine	Amino acids and derivatives	Amino acids and derivatives	C9H18N2O3	3	3303-34-2	369651	385219	183804	31152.3	11042.6	61635.1	1.12405	0.044096	0.18399	9.04048	3.1764	up	-	-	-	-
Zjjp092622	Dendroside D	Terpenoids	Sesquiterpenoids	C27H44O14	3	-	54748.1	94102	84148.3	9562.6	9562.6	9562.6	1.22656	0.0287976	0.165012	8.12186	3.02181	up	-	-	-	-
Lagp003663	Quercetin 7,3',4'-trimethyl ether-3-glucoside	Flavonoids	Flavonols	C24H26O12	3	-	50515.7	41648.2	59364.3	14805.9	21987.5	27401	1.12563	0.0123965	0.128961	2.36046	1.23907	up	-	-	-	-
WaYp004929	3-O-(p-coumaroyl) 3-Hydroxy-3-methylglutaric acid	Phenolic acids	Phenolic acids	C15H16O7	1	-	1.77581e+07	1.77581e+07	1.77581e+07	1.08544e+08	9.79997e+07	1.75369e+08	1.22093	0.0455824	0.184515	0.139494	-2.84173	down	-	-	-	-
MW0155971	Pro-Pro-Asn	Amino acids and derivatives	Amino acids and derivatives	C14H22N4O5	3	-	2.17458e+06	1.8234e+06	2.0761e+06	63809.1	61359.5	116002	1.23163	0.00228534	0.093102	25.1858	4.65454	up	-	-	-	-
MWS2032	6-Methylnicotinamide	Alkaloids	Pyridine alkaloids	C7H8N2O	2	6960-22-1	1.8178e+06	2.01109e+06	1.29374e+06	65382.3	95632.8	61991.1	1.23332	0.0165914	0.138338	22.9708	4.52173	up	-	-	-	-
MWSslk003	Harmine	Alkaloids	Plumerane	C13H12N2O	3	442-51-3	4870.4	4870.4	4870.4	47095.6	24352	44694.8	1.21703	0.0425609	0.18399	0.125804	-2.99075	down	C06538	ko00901	C06538	-
Lmdp001031	6-O-veratroyl-capalpol	Terpenoids	Monoterpenoids	C24H30O13	2	56973-43-4	201889	302019	182641	2722.51	13612.6	2722.51	1.19495	0.0256244	0.16355	36.0249	5.17092	up	-	-	-	-
Hmcp001824	Ailanindole	Alkaloids	Plumerane	C12H8N2O2	3	159903-51-2	38942.3	38942.3	38942.3	240638	194711	350926	1.22159	0.040543	0.181598	0.148583	-2.75066	down	-	-	-	-
Zbnp004170	Eriodictyol-3'-O-glucoside*	Flavonoids	Flavanones	C21H22O11	3	-	175469	172381	282857	20572.3	20572.3	20572.3	1.22953	0.0347727	0.176304	10.2194	3.35323	up	-	-	-	-
PDP011955	4-hydroxy-2-methyl-6-{[3,4,5-trihydroxy-6-(hydroxymethyl)oxan-2-yl]oxy}benzoic acid	Organic acids	Organic acids	C14H18O9	3	-	111571	137693	92257.8	13383.1	13383.1	66915.5	1.02362	0.023628	0.158489	3.64556	1.86614	up	-	-	-	-
Zbqp003191	5-(carbamoyloxy)-2-oxopentyl L-leucinate	Amino acids and derivatives	Amino acids and derivatives	C12H22N2O5	3	-	124773	103381	94613.8	27828.6	26328	62014.1	1.09972	0.0109736	0.123934	2.7784	1.47425	up	-	-	-	-
MW0150811	His-Ala-Gln	Amino acids and derivatives	Amino acids and derivatives	C14H22N6O5	3	-	210078	438901	291904	36123.3	73474.9	7224.66	1.06773	0.0455861	0.184515	8.05392	3.00969	up	-	-	-	-
PD0045109	(5E)-5-[(7R)-7-hydroxyoctylidene]furan-2-one	Terpenoids	Monoterpenoids	C12H18O3	3	-	984179	1.40076e+06	1.0202e+06	70906.2	70906.2	70906.2	1.23795	0.0153231	0.134601	16.0077	4.0007	up	-	-	-	-
PDP183962	5-methyl-4-{[4,5,6-trihydroxy-2-(hydroxymethyl)oxan-3-yl]oxy}chromen-2-one	Lignans and Coumarins	Coumarins	C16H18O8	2	-	1.10498e+06	1.10498e+06	1.10498e+06	6.946e+06	7.72796e+06	1.19839e+07	1.22523	0.0381698	0.180192	0.124351	-3.00751	down	-	-	-	-
Hmlp003129	Matairesinol	Lignans and Coumarins	Lignans	C20H22O6	3	580-72-3	44864.3	44864.3	44864.3	573257	501993	583388	1.24118	0.00253187	0.093102	0.0811466	-3.62332	down	C10682	ko00999,ko01100,ko01110	C10682	-
pmp000191	6''-O-Acetylgenistin	Flavonoids	Isoflavones	C23H22O11	3	73566-30-0	8882.69	8882.69	8882.69	67473.9	81404.8	91013.8	1.2374	0.00911585	0.117963	0.111083	-3.17029	down	-	-	-	-
Zmbp006418	Bryophyllin A	Others	Others	C26H32O8	3	105608-32-0	43576.3	28312.3	56948	3212.89	3212.89	3212.89	1.22608	0.0407189	0.181601	13.3666	3.74057	up	C08852	-	C08852	-
WapTKC021244	P-Menth-4-Ene-1,2-diol 1-O-β-D-Glucopyranoside	Terpenoids	Monoterpenoids	C16H28O7	2	827038-23-3	108901	151415	134172	14033.2	14033.2	14033.2	1.2374	0.0108666	0.12364	9.37036	3.2281	up	-	-	-	-
pmb0475	Gallic acid-4-O-(6'''-feruloyl)sophoroside	Phenolic acids	Phenolic acids	C29H34O18	3	-	55033.5	74517	62229.5	4075.96	4075.96	4075.96	1.23944	0.00891154	0.117963	15.6839	3.97121	up	-	-	-	-
Lmyp002078	Neolinustatin	Alkaloids	Alkaloids	C17H29NO11	3	2229-42-6	69889.6	129577	106042	5501.78	5501.78	5501.78	1.23232	0.0309668	0.170465	18.5096	4.21021	up	C08336	-	C08336	-
Lchp000221	(Z)-3-Ethylidene-7-hydroxy-6-methoxyphthalide	Others	Lactones	C11H10O4	1	-	1.10191e+06	1.26253e+06	1.3566e+06	146708	146708	146708	1.23987	0.00459052	0.0990046	8.4545	3.07972	up	-	-	-	-
Yalp002838	4-methoxy-5-hydroxymethylcoumarin	Lignans and Coumarins	Coumarins	C11H10O4	1	-	859038	932587	1.0745e+06	131646	131646	131646	1.23915	0.00584125	0.104852	7.25717	2.85941	up	-	-	CM01426	MetMap133
MW0149657	Gln-Cys-His	Amino acids and derivatives	Amino acids and derivatives	C14H22N6O5S1	3	-	163021	163021	163021	2.41771e+06	2.25973e+06	1.37954e+06	1.22993	0.0289708	0.165012	0.0807435	-3.63051	down	-	-	-	-
HX1288	Citroside A	Terpenoids	Terpene	C19H30O8	3	120330-44-1	163021	163021	163021	2.41771e+06	2.25973e+06	1.37954e+06	1.22993	0.0289708	0.165012	0.0807435	-3.63051	down	-	-	-	-
Lhnp111726	13-Nor-desacylcynaropicrin	Terpenoids	Sesquiterpenoids	C14H18O4	2	-	847063	496504	654031	51814.7	51814.7	51814.7	1.23252	0.0261872	0.164429	12.8509	3.6838	up	-	-	-	-
pmb0603	Chrysoeriol-7,4'-di-O-glucoside	Flavonoids	Flavones	C28H32O16	3	-	111249	192556	122904	8811.31	8811.31	8811.31	1.23287	0.0343411	0.175577	16.1425	4.01279	up	-	-	-	-
Lmpp003719	Peonidin-3-O-(6''-O-caffeoyl)glucoside	Flavonoids	Anthocyanidins	C31H29O14+	3	-	90086.6	123324	155899	7004.85	7004.85	7004.85	1.23421	0.0257492	0.16355	17.574	4.13537	up	-	-	-	-
Zahp006076	2-Hydroxy-2,3-dihydronaphthalene-1,4-dione	Quinones	Quinones	C10H8O3	3	63534-43-0	63519.4	63519.4	63519.4	352578	545463	570848	1.22657	0.0251744	0.162036	0.12973	-2.94642	down	-	-	-	-
Cmbp005948	1-O-p-Hydroxycinnamoyl-3-O-caffeoylglycerol	Phenolic acids	Phenolic acids	C21H20O8	3	-	145641	135406	119425	12839.3	12839.3	12839.3	1.24035	0.0039736	0.0959485	10.397	3.3781	up	-	-	-	-
pmp000602	6-Hydroxymusizin-8-O-β-D-glucoside	Others	Ketone compounds	C19H22O9	3	-	1121657	1.29038e+06	1.05884e+06	102788	102788	102788	1.24049	0.00427312	0.0959485	11.2558	3.4926	up	-	-	-	-
WapTKC131363	Icariside B6*	Terpenoids	Sesquiterpenoids	C19H32O7	1	-	2.63597e+07	4.03702e+07	2.45749e+07	3.80621e+06	3.80621e+06	3.80621e+06	1.22823	0.0334223	0.175577	7.99614	2.9993	up	-	-	-	-
Qmyp101112	11R,12-Dihydroxy-6(7)-spirovetiven-8-one-9-O-β-D-glucopyranoside*	Terpenoids	Sesquiterpenoids	C19H32O7	1	-	2.63597e+07	4.03702e+07	2.45749e+07	3.80621e+06	3.80621e+06	3.80621e+06	1.22823	0.0334223	0.175577	7.99614	2.9993	up	-	-	-	-
PD0666321	4-(3-Hydroxybut-1-en-1-yl)-3,5,5-trimethylcyclohex-2-en-1-ol	Terpenoids	Sesquiterpenoids	C13H22O2	1	-	7.85904e+06	9.55225e+06	7.30924e+06	755614	755614	755614	1.23921	0.00803461	0.113353	10.9053	3.44695	up	-	-	-	-
Qmyp101440	Blumenol C	Terpenoids	Monoterpenoids	C13H22O2	3	36151-02-7	1.0084e+07	1.35964e+07	9.22984e+06	31139.5	6227.89	41615.8	1.21886	0.0145759	0.134601	416.674	8.70278	up	-	-	-	-
Wbmp004936	Blumenol C glucoside; Byzantionoside B	Terpenoids	Terpene	C19H32O7	3	135820-80-3	2.63597e+07	4.03702e+07	2.45749e+07	3.80621e+06	3.80621e+06	3.80621e+06	1.22823	0.0334223	0.175577	7.99614	2.9993	up	-	-	-	-
Wagp005297	3-Hydroxy-beta-ionol 3-Glucoside	Others	Others	C19H32O7	3	-	1.242e+07	1.23327e+07	7.47596e+06	1.14671e+06	1.14671e+06	1.14671e+06	1.22789	0.0277796	0.165012	9.36842	3.22781	up	-	-	-	-
WapTKC025330	Alangionoside G	Terpenoids	Sesquiterpenoids	C19H34O7	2	168009-92-5	304549	375534	171683	22497.5	22497.5	22497.5	1.22065	0.0484617	0.189007	12.6202	3.65766	up	-	-	-	-
PDP293643	(1R,2R,5S,6S,8S)-8-methyltricyclo[6.3.1.02,5]dodecane-1,6-diol	Others	Others	C13H22O2	2	-	698639	1.22117e+06	680475	50931.9	50931.9	50931.9	1.23074	0.0441194	0.18399	17.0181	4.089	up	-	-	-	-
Lcfp094149	10-hydroxy-6,10-dimethylundeca-5,8-dien-2-one	Others	Ketone compounds	C13H22O2	1	65017-84-7	7.85904e+06	9.55225e+06	7.30924e+06	755614	755614	755614	1.23921	0.00803461	0.113353	10.9053	3.44695	up	-	-	-	-
MWS20672	Glu-Phe-Ala	Amino acids and derivatives	Amino acids and derivatives	C17H23N3O6	3	-	126895	78779	162522	10296.5	10296.5	10296.5	1.22306	0.0435516	0.18399	11.9197	3.57528	up	-	-	-	-
Lmmp002023	Caffeoylspermine	Alkaloids	Phenolamine	C19H32N4O3	3	-	174482	171738	197003	17792.8	17792.8	17792.8	1.24096	0.00239404	0.093102	10.1768	3.34721	up	-	-	-	-
PDP115432	3-(4-hydroxy-3-methoxyphenyl)-3-(3-hydroxy-6-methyl-4-oxo-4H-pyran-2-yl)-N-[1-(pyrimidin-2-yl)piperidin-4-yl]propanamide	Others	Others	C25H28N4O6	3	-	2.39511e+06	1.38288e+06	1.6685e+06	62821.4	62821.4	62821.4	1.23596	0.0283049	0.165012	28.8993	4.85296	up	-	-	-	-
Labp005299	Malonyl myrsinionoside A*	Terpenoids	Sesquiterpenoids	C22H34O10	3	-	3.58356e+07	3.04705e+07	2.39055e+07	2.71505e+06	2.71505e+06	2.71505e+06	1.23591	0.0155335	0.13481	11.0755	3.4693	up	-	-	-	-
PDP041035	8-{[3,4,5-trihydroxy-6-(hydroxymethyl)oxan-2-yl]oxy}-2H-chromen-2-one	Lignans and Coumarins	Coumarins	C15H16O8	3	-	2.30677e+06	2.30677e+06	2.30677e+06	2.68342e+07	3.64865e+07	2.73824e+07	1.23768	0.0123298	0.128961	0.0762964	-3.71224	down	-	-	-	-
PD0069020	8-[3-(beta-d-glucopyranosyloxy)-2-hydroxy-3-methylbutyl]-7-methoxy-2h-1-benzopyran-2-one	Lignans and Coumarins	Coumarins	C21H28O10	1	-	273899	188956	189321	29924	29924	29924	1.23206	0.0219685	0.152252	7.26481	2.86093	up	-	-	-	-
Wcdp000832	N-Methylisoleucine	Amino acids and derivatives	Amino acids and derivatives	C7H15NO2	1	39554-61-5	1.24581e+07	1.55695e+07	2.36794e+07	1.16618e+06	1.16618e+06	1.16618e+06	1.22955	0.0406963	0.181601	14.7796	3.88553	up	-	-	-	-
Lhhp111111	Schisantherin E	Lignans and Coumarins	Lignans	C30H34O9	3	64917-83-5	18878.2	18878.2	18878.2	487804	275132	296356	1.23341	0.0385935	0.180192	0.0534645	-4.22527	down	-	-	-	-
Qasp005238	Strictamine	Alkaloids	Alkaloids	C20H22N2O2	3	6475-05-4	11693.3	11693.3	11693.3	282843	167323	212831	1.23604	0.0248106	0.161747	0.0529109	-4.24029	down	-	-	-	-
Lhmp121010	Olivil Monoacetate	Lignans and Coumarins	Lignans	C22H26O8	1	1016974-78-9	340733	340733	340733	3.31986e+06	4.43069e+06	6.64738e+06	1.22646	0.0449079	0.184515	0.0709963	-3.81611	down	-	-	-	-
Lafp002342	2,3-Dihydroxy-1-(4-hydroxy-3,5-dimethoxyphenyl)propan-1-one	Others	Ketone compounds	C11H14O6	3	33900-74-2	14214.1	14214.1	14214.1	107006	207940	142352	1.22407	0.0428483	0.18399	0.0932485	-3.42278	down	-	-	-	-
Layp004192	3,4,5-Trimethoxyphenol-1-O-β-D-malonylglucoside	Phenolic acids	Phenolic acids	C18H24O12	3	-	365137	269200	186844	13784.9	13784.9	13784.9	1.23131	0.0371076	0.180192	19.857	4.31158	up	-	-	-	-
Zmtp102902	α-Hydrojuglone glucoside	Quinones	Quinones	C16H18O8	1	-	620767	620767	620767	5.73684e+06	6.9543e+06	6.75832e+06	1.23982	0.00411924	0.0959485	0.0957508	-3.38457	down	-	-	-	-
pmb1178	O-Feruloyl 7-hydroxycoumarin	Lignans and Coumarins	Coumarins	C19H14O6	2	-	115892	70341.8	77097.1	2.62687e+06	3.00698e+06	3.27242e+06	1.23631	0.00402837	0.0959485	0.0295669	-5.07987	down	-	-	-	-
Lmyp003024	(2-Oxo-3H-1,3-benzoxazol-6-yl)acetate	Alkaloids	Alkaloids	C9H7NO4	3	-	278814	188866	329352	28829.1	28829.1	28829.1	1.22782	0.0287948	0.165012	9.21558	3.20408	up	-	-	-	-
MWSHY0183	Spinosin	Flavonoids	Flavones	C28H32O15	3	72063-39-9	26737.9	34452	44587.2	5347.59	5347.59	5347.59	1.2266	0.0285827	0.165012	6.59345	2.72103	up	C17834	-	C17834	-
Rfn05206	(2E)-N-{4-[2-formyl-5-(hydroxymethyl)-1H-pyrrol-1-yl]butyl}-3-(4-hydroxy-3-methoxyphenyl)prop-2-enimidic acid	Alkaloids	Phenolamine	C20H24N2O5	2	-	34293.1	34293.1	34293.1	266745	360491	502505	1.22637	0.0378272	0.180192	0.0910644	-3.45697	down	-	-	-	-
Zmmp003747	Glu-Val-Leu	Amino acids and derivatives	Amino acids and derivatives	C16H29N3O6	3	-	31348.3	31348.3	31348.3	348595	598291	774720	1.2242	0.0481956	0.188244	0.0546262	-4.19426	down	-	-	-	-
PD0757985	N-trans-Caffeoy-L-dopa	Alkaloids	Alkaloids	C18H17NO7	2	53755-03-6	182751	182751	182751	2.41104e+06	3.41909e+06	3.26782e+06	1.23742	0.0119121	0.127036	0.0602613	-4.05262	down	-	-	-	-
Rfn03441	3-hydroxy-1,4a-dimethyl-7-(3-{[3,4,5-trihydroxy-6-(hydroxymethyl)oxan-2-yl]oxy}prop-1-en-2-yl)-2,3,4,4a,5,6,7,8-octahydronaphthalen-2-one	Terpenoids	Sesquiterpenoids	C21H32O8	2	-	20655.9	30827.2	28806.8	163647	167529	93591.9	1.19745	0.0391399	0.180192	0.189021	-2.40339	down	-	-	-	-
Zbsp004714	Apigenin-7-O-(2''-glucosyl)arabinoside	Flavonoids	Flavones	C26H28O14	3	-	6774.5	6774.5	6774.5	48178.9	33872.5	49426.3	1.23196	0.017657	0.140144	0.154578	-2.6936	down	-	-	-	-
MWStz387	Kaempferol-3-O-sambubioside*	Flavonoids	Flavonols	C26H28O15	3	27661-51-4	15911.8	15911.8	15911.8	109377	120984	162576	1.23347	0.0191353	0.145043	0.121483	-3.04117	down	-	-	-	-
Zbzp003832	Isovitexin-8-O-xyloside	Flavonoids	Flavones	C26H28O14	3	-	6243.06	6243.06	6243.06	33761.9	63582.5	51864.2	1.22015	0.0375478	0.180192	0.125524	-2.99397	down	-	-	-	-
Sadp005403	2-((7-hydroxy-1,6-dimethyl-5-vinyl-9,10-dihydrophenanthren-2-yl)oxy)-6-(hydroxymethyl)tetrahydro-2H-pyran-3,4,5-triol	Terpenoids	Ditepenoids	C24H28O7	3	-	20915.1	20915.1	20915.1	139112	184430	234483	1.2291	0.0267221	0.165012	0.112442	-3.15275	down	-	-	-	-
PDP254353	8-methyl-4-phenyl-7-{[(2S,3R,4S,5R,6R)-3,4,5-trihydroxy-6-(hydroxymethyl)oxan-2-yl]oxy}chromen-2-one	Others	Others	C22H22O8	3	-	552089	552089	552089	3.50409e+06	4.8325e+06	6.07636e+06	1.2273	0.0291769	0.165012	0.114915	-3.12136	down	-	-	-	-
Wdjp009606	Bulbocodin[bibenzyl]	Others	Others	C36H34O6	3	-	7466.74	7466.74	7466.74	38584.1	40746	37333.7	1.24117	0.00100466	0.0797437	0.192007	-2.38077	down	-	-	-	-
Rdp03888	Glucoliquiritin*	Flavonoids	Flavanones	C27H32O14	2	93446-18-5	468991	272369	531756	53944.3	53944.3	53944.3	1.21667	0.0417235	0.182146	7.86686	2.97579	up	-	-	-	-
Lhnp110102	10-Hydroxyoleuropein	Terpenoids	Monoterpenoids	C25H32O14	2	84638-44-8	4.34034e+06	4.67278e+06	6.02018e+06	191737	191737	191737	1.23954	0.0111668	0.123934	26.1353	4.70793	up	-	-	-	-
Hmmp002150	3,5-Bis(3-methoxy-4-hydroxyphenyl)-2,3-dihydro-2(1H)-pyridinone	Alkaloids	Pyridine alkaloids	C19H19NO5	3	-	30958.9	30958.9	30958.9	281091	281987	350387	1.23919	0.00696671	0.11271	0.101675	-3.29796	down	-	-	-	-
Qmgp102508	2'-O-β-D-glucopyranosyl-11-hydroxyvincoside lactam	Alkaloids	Plumerane	C32H40N2O14	3	-	34187.7	34187.7	34187.7	226989	234291	303182	1.23641	0.0118873	0.127036	0.134164	-2.89793	down	-	-	-	-
PDP123907	4-[(1R)-1-(4-hydroxyphenyl)ethyl]-5-methylbenzene-1,3-diol*	Others	Others	C15H16O3	1	-	189598	189598	189598	1.86985e+06	1.48806e+06	1.29737e+06	1.23614	0.0149248	0.134601	0.122182	-3.03289	down	-	-	-	-
Zblp004882	4'-Hydroxy-3,5-dimethoxydihydrochalcone	Flavonoids	Chalcones	C17H18O4	3	-	62847.7	62847.7	62847.7	570630	607755	447390	1.23724	0.0100804	0.120411	0.115971	-3.10816	down	-	-	-	-
Wdjp010453	2,4,7-Trimethoxy-9,10-dihydrophenanthrene	Others	Others	C17H18O3	2	-	96145.7	96145.7	96145.7	1.28936e+06	731621	1.19023e+06	1.22932	0.0297134	0.166777	0.0898221	-3.47679	down	-	-	-	-
Hmcp009386	Alloimperatorin	Lignans and Coumarins	Coumarins	C16H14O4	3	642-05-7	13401	13401	13401	168074	93708.9	181915	1.22372	0.0390533	0.180192	0.0906088	-3.46421	down	C09053	-	C09053	-
Wdjp001467	2-(7-hydroxy-2,4-dimethoxyphenanthren-3-yl)oxy-6-(hydroxymethyl)oxane-3,4,5-triol	Others	Others	C22H24O9	1	-	2.80628e+06	2.44464e+06	3.00524e+06	228455	228455	228455	1.2403	0.00420109	0.0959485	12.0464	3.59053	up	-	-	-	-
Zmgp006938	Irisolidone	Flavonoids	Isoflavones	C17H14O6	3	2345-17-7	47724.1	47724.1	47724.1	926293	476373	597573	1.22931	0.0440527	0.18399	0.0715776	-3.80435	down	C10471	-	C10471	-
WapTKC039761	4,10,14-Aromadendranetriol 10,14-Isopropylidene	Terpenoids	Sesquiterpenoids	C18H30O3	2	939774-26-2	30360.9	30360.9	30360.9	310467	269610	420160	1.23446	0.0212989	0.151967	0.0910611	-3.45702	down	-	-	-	-
pmp000091	1,3-O-Diferuloylglycerol	Phenolic acids	Phenolic acids	C23H24O9	2	83008-46-2	40352.7	40352.7	40352.7	450060	312534	449848	1.23555	0.0154869	0.13481	0.0998464	-3.32415	down	-	-	-	-
Zbsp011826	3-Hydroxylup-20(29)-en-28-al (Betulinaldehyde)	Terpenoids	Triterpene	C30H48O2	3	13159-28-9	76059.1	76059.1	76059.1	881923	808921	1.10102e+06	1.23852	0.0103841	0.120411	0.0817294	-3.613	down	-	-	-	-
mws1430	Lupenone	Terpenoids	Triterpene	C30H48O	3	1617-70-5	9967.84	9967.84	9967.84	130175	123349	169462	1.23838	0.0118134	0.127036	0.0706963	-3.82222	down	C16990	-	C16990	-
Wbsp000187	Apigenin-4'-O-(6''-O-p-coumaroyl)-β-D-glucopyranoside	Flavonoids	Flavones	C30H26O12	3	-	3024.08	3024.08	3024.08	29484.3	37183.3	39172.4	1.23818	0.00828395	0.113463	0.0857167	-3.54428	down	-	-	-	-
MWS2091	1-Phenylethanol	Phenolic acids	Phenolic acids	C8H10O	2	98-85-1	64649.3	64649.3	64649.3	476585	395763	512596	1.23836	0.00748631	0.11271	0.14004	-2.83609	down	C07112	-	C07112	MetMap139
Zjtp092402	3,4'-dihydroxy-5-methoxybibenzyl	Others	Stilbene	C15H16O3	3	67884-29-1	170608	170608	170608	1.67349e+06	1.34261e+06	1.09836e+06	1.23409	0.0187195	0.143788	0.124397	-3.00698	down	-	-	CM020261	MetMap150,MetMap152
Zjtp092403	3,4'-dihydroxy-4,5-dimethoxybibenzyl	Others	Stilbene	C16H18O4	3	-	75031	75031	75031	682822	732617	745480	1.24134	0.000875571	0.0797437	0.104165	-3.26305	down	-	-	CM020286	MetMap152
Wdbp006440	Stilbostemin N	Others	Stilbene	C16H18O3	3	-	51159.5	51159.5	51159.5	360134	570850	519033	1.23107	0.0208451	0.151967	0.105846	-3.23996	down	-	-	CM020269	MetMap150,MetMap152
Wdjp010260	3,5-Dimethoxy-3'-hydroxybibenzyl*	Others	Others	C16H18O3	1	-	125920	125920	125920	822021	1.13756e+06	1.5721e+06	1.22328	0.0402135	0.181488	0.106963	-3.22482	down	-	-	CM020272	MetMap150,MetMap152
PDP195206	2-Hydroxy-3,4'-Dimethoxybibenzyl*	Others	Stilbene	C16H18O3	1	27722-61-8	125920	125920	125920	822021	1.13756e+06	1.5721e+06	1.22328	0.0402135	0.181488	0.106963	-3.22482	down	-	-	-	-
MWStz202	cis-Moschamine	Alkaloids	Phenolamine	C20H20N2O4	3	193224-24-7	6519.26	6519.26	6519.26	84789.1	71741.1	57569.1	1.2369	0.0143752	0.134601	0.0913491	-3.45247	down	-	-	-	-
Lmtp007267	5,8-Dihydroxy-2-[2-(4'-methoxyphenethyl)]chromone	Others	Chromone	C18H16O5	3	128922-70-3	52408.4	43551.1	77651.4	5301.41	5301.41	5301.41	1.22891	0.0357511	0.178447	10.916	3.44837	up	-	-	-	-
WaTKp13362	3-Phenylpropiolaldehyde	Others	Aldehyde compounds	C9H6O	1	2579-22-8	64555.3	64555.3	64555.3	1.80349e+06	2.04919e+06	2.58532e+06	1.23932	0.0120759	0.127526	0.0300817	-5.05497	down	-	-	-	-
PDP005998	Genisteone:5,7,4'-Trihydroxy-6-prenylisoflavone 7-O-glucoside	Others	Others	C26H28O10	3	215596-03-5	143201	143201	143201	1.47923e+06	1.33983e+06	1.79693e+06	1.23863	0.00926445	0.117963	0.0930685	-3.42556	down	-	-	-	-
Lmfp000418	Trehalosamine	Others	Saccharides	C12H23NO10	3	-	11788.3	2357.66	2357.66	24966.7	34559.4	37086.1	1.09556	0.00570331	0.103559	0.170823	-2.54943	down	-	-	-	-
Wdjp009578	1,3,6-Tri(4-hydroxybenzyl)-4-methoxy-9,10-dihydrophenanthrene-2,7-diol	Others	Others	C36H32O6	3	-	4370.23	4370.23	4370.23	43186.5	21851.2	36220.7	1.21831	0.0427895	0.18399	0.129478	-2.94922	down	-	-	-	-
Zjtp092404	iso-3,4'-dihydroxy-3',5-dimethoxybibenzyl	Others	Stilbene	C16H18O4	3	-	4142.48	4142.48	4142.48	29901.2	48522.9	55153.8	1.22525	0.0332947	0.175577	0.0930351	-3.42608	down	-	-	-	-
pmp000251	E-6,7-Dihydroxydihydroligustilide	Others	Lactones	C12H16O4	2	-	304378	304378	304378	2.00512e+06	2.92217e+06	3.17281e+06	1.23043	0.0212505	0.151967	0.112731	-3.14904	down	-	-	-	-
pmp000581	Apigenin-7-O-(6''-acetyl)glucoside	Flavonoids	Flavones	C23H22O11	3	72741-92-5	7746.46	7746.46	7746.46	53841.1	80498.4	109811	1.22141	0.0449552	0.184515	0.0951848	-3.39313	down	-	-	-	-
Zmjp003163	(-)-Jasmonic acid	Organic acids	Organic acids	C12H18O3	2	77026-92-7	1.22623e+06	1.48553e+06	1.14209e+06	80900.8	80900.8	80900.8	1.23997	0.00729139	0.11271	15.879	3.98904	up	C08491	ko00592,ko01100,ko01110,ko04075	C08491	-
Rfn05021	Pongamoside B	Flavonoids	Flavones	C24H22O10	2	-	28641	12730.1	20375.5	1.3847e+06	1.41571e+06	2.26577e+06	1.23177	0.0286363	0.165012	0.012188	-6.3584	down	-	-	-	-
Layp005773	Ageconyflavone B-4'-glucoside*	Flavonoids	Flavones	C25H28O12	3	-	10559.7	2111.94	2111.94	114477	74066.4	112190	1.17808	0.0150834	0.134601	0.0491584	-4.34642	down	-	-	-	-
Hmjp003854	Dihydrobisdemethoxycurcumin	Phenolic acids	Phenolic acids	C19H18O4	3	-	17730.4	8577.81	11080	188890	168570	198038	1.22685	0.00116468	0.0797437	0.0673057	-3.89313	down	-	-	-	-
Yalp009367	Dukunolide A	Terpenoids	Triterpene	C26H26O9	3	97804-04-1	80023.9	80023.9	80023.9	720754	538482	962605	1.22797	0.0328809	0.175577	0.108051	-3.21022	down	-	-	-	-
MWS201474	Tyr-His	Amino acids and derivatives	Amino acids and derivatives	C15H18N4O4	3	3788-44-1	31973.1	9070.3	15369.3	46292	71102	60376.5	1.0596	0.0151669	0.134601	0.317335	-1.65592	down	-	-	-	-
PD0311671	6-Prenylkaempferol-7-glucoside	Flavonoids	Flavonols	C26H28O11	2	-	29018.2	29018.2	29018.2	189855	345890	317585	1.22364	0.0335406	0.175577	0.102017	-3.29311	down	-	-	-	-
Zkep1545	Guanosine-5'-monophosphate	Nucleotides and derivatives	Nucleotides and derivatives	C10H14N5O8P	3	-	3624.13	3624.13	3624.13	32502	18120.6	33463.2	1.21909	0.0389379	0.180192	0.129301	-2.9512	down	-	-	-	-
Wdbp006510	Stilbostemin B; 3,5-Dihydroxy-4-Methylbibenzyl	Others	Stilbene	C15H16O2	3	162411-67-8	7512.2	7512.2	7512.2	90130	119084	70000.4	1.23228	0.0266193	0.165012	0.0807143	-3.63103	down	-	-	-	-
Wdtp002727	L-[S-(4-hydroxy-benzyl)]cysteine	Others	Others	C12H16N2O4S	3	-	64353.6	64353.6	64353.6	448474	370449	383327	1.23983	0.00511431	0.101235	0.160583	-2.63861	down	-	-	-	-
PDP025366	6,7-dimethoxy-9,10-dihydrophenanthren-4-ol	Others	Others	C16H16O3	3	-	108778	108778	108778	708638	972221	1.35381e+06	1.22327	0.0404422	0.181488	0.107536	-3.21711	down	-	-	-	-
Wdbp006818	Stemofuran P	Others	Others	C18H18O5	3	-	67683.1	67683.1	67683.1	1.05572e+06	638743	723360	1.23357	0.0284512	0.165012	0.08398	-3.57381	down	-	-	-	-
MWSslk232	Complanatuside	Flavonoids	Flavonols	C28H32O16	3	116183-66-5	70198.1	81364	121517	6732.01	6732.01	6732.01	1.23188	0.0325149	0.175421	13.5214	3.75718	up	-	-	-	-
Wdtp004683	3,4,5-Trihydroxy-6-[1-(4-methoxyphenyl)-4-methylpentan-3-yl]oxyoxane-2-carboxylic acid	Phenolic acids	Phenolic acids	C19H28O8	3	-	10763.2	10763.2	10763.2	67818.3	94737.2	53816	1.22275	0.0362254	0.179529	0.149232	-2.74437	down	-	-	-	-
pme2065	Dihydrozeatin	Alkaloids	Alkaloids	C10H15N5O	3	23599-75-9	41306.3	48703.9	54212.2	4326.82	4326.82	4326.82	1.23921	0.00722531	0.11271	11.1107	3.47388	up	C02029	ko00908,ko01110,ko04075	C02029	-
Layp003558	3,4,5-Trimethoxyphenol-1-O-β-D-glucoside	Others	Others	C15H22O9	2	-	17141.5	17141.5	17141.5	455485	256916	341300	1.23524	0.0284017	0.165012	0.0488038	-4.35686	down	-	-	-	-
Rlp03049	4,5-dihydroxy-2-methyl-3-[(2S,3R,4S,5S,6R)-3,4,5-trihydroxy-6-(hydroxymethyl)oxan-2-yl]oxybenzoic acid	Phenolic acids	Phenolic acids	C14H18O10	3	-	17141.5	17141.5	17141.5	455485	256916	341300	1.23524	0.0284017	0.165012	0.0488038	-4.35686	down	-	-	-	-
Zbsp002894	Lucenin-2	Flavonoids	Flavones	C27H30O16	1	29428-58-8	344811	457813	291924	45217.4	45217.4	45217.4	1.23222	0.0226367	0.154587	8.06878	3.01235	up	C10102	-	C10102	MetMap105
Zmgp003492	8-Hydroxy-α-conidendrin	Lignans and Coumarins	Lignans	C20H20O7	3	-	4588.31	4588.31	4588.31	39674.8	25364.2	45436.6	1.22473	0.0325955	0.175421	0.124597	-3.00466	down	-	-	-	-
PDP011959	2-methyl-5-(prop-1-en-2-yl)cyclohex-3-en-1-ol	Terpenoids	Monoterpenoids	C10H16O	3	-	2.26811e+06	2.46689e+06	2.9762e+06	184677	184677	184677	1.23953	0.00772125	0.113353	13.9183	3.79892	up	-	-	-	-
Zbsp003407	Vicenin-2	Flavonoids	Flavones	C27H30O15	3	23666-13-9	955193	1693187	2.07225e+06	86128.9	86128.9	86128.9	1.2259	0.0453374	0.184515	18.2696	4.19137	up	C10195	-	C10195	-
PD0209862	Chiirirhamnin	Flavonoids	Flavonols	C27H30O15	1	195450-50-1	3.5287e+06	5.67952e+06	5.95388e+06	363986	363986	363986	1.2319	0.0257023	0.16355	13.8852	3.79548	up	-	-	-	-
MWStz666	Vitexin -4''-O-glucoside	Flavonoids	Flavones	C27H30O15	3	178468-00-3	888023	534313	619095	191950	150069	171253	1.20508	0.0396085	0.180472	3.97729	1.99178	up	-	-	-	-
pmp001220	Bavacoumestan A	Lignans and Coumarins	Coumarins	C20H16O6	3	-	17337.7	17337.7	17337.7	244716	341190	179658	1.22964	0.0367856	0.179972	0.0679408	-3.87958	down	-	-	-	-
Sadp012785	methyl 2-hydroxy-3-phenylpropanoate	Organic acids	Organic acids	C10H12O3	2	-	258259	331382	279405	18110	18110	18110	1.24022	0.00633893	0.109698	15.9957	3.99961	up	-	-	-	-
Zbbp005659	Biochanin A 7-O-(6-O-malonyl-beta-D-glucoside)	Flavonoids	Isoflavones	C25H24O13	3	34232-17-2	37051.2	19173.5	34040.1	3834.69	3834.69	3834.69	1.21621	0.0415644	0.182146	7.84633	2.97202	up	C12625	ko00943	C12625	-
PD0502799	6-(3-Hydroxy-3-methylbutyl)quercetin 7-O-beta-D-glucoside	Flavonoids	Flavonols	C26H30O13	2	-	34226.5	34226.5	34226.5	397747	326624	333125	1.24051	0.00504928	0.100637	0.0970968	-3.36443	down	-	-	-	-
Wagp005869	3-Hydroxy-beta-ionol 3-(6''-Malonyl)Glucoside	Others	Others	C22H34O10	3	-	2.51946e+07	2.91875e+07	2.83152e+07	2.49262e+06	2.49262e+06	2.49262e+06	1.24105	0.00232864	0.093102	11.059	3.46715	up	-	-	-	-
Lacp005602	Blumenol C malonyl Glucoside*	Terpenoids	Sesquiterpenoids	C22H34O10	3	-	2.51946e+07	2.91875e+07	2.83152e+07	2.49262e+06	2.49262e+06	2.49262e+06	1.24105	0.00232864	0.093102	11.059	3.46715	up	-	-	-	-
Lafp004753	Eudesman-8β,12-olide-1-O-β-D-glucoside	Terpenoids	Sesquiterpenoids	C21H34O8	3	-	122806	122806	122806	614032	1.15583e+06	1.0598e+06	1.21667	0.0389868	0.180192	0.130199	-2.94121	down	-	-	-	-
Wdyp002282	(1r)-1-[(4-methoxyphenyl)methyl]-1,2,3,4-tetrahydroisoquinoline-6,7-diol	Alkaloids	Isoquinoline alkaloids	C17H19NO3	2	-	94749.5	120242	76981	15396.2	15396.2	15396.2	1.22994	0.0226865	0.154587	6.32132	2.66023	up	-	-	-	-
MW0153528	Met-Cys-Val	Amino acids and derivatives	Amino acids and derivatives	C13H25N3O4S2	3	-	1.76609e+06	1.90301e+06	1.63432e+06	326864	326864	326864	1.24027	0.00288534	0.0935585	5.40838	2.4352	up	-	-	-	-
pme2801	7-Methylxanthine	Nucleotides and derivatives	Nucleotides and derivatives	C6H6N4O2	3	552-62-5	129069	252224	251530	9494.84	9494.84	9494.84	1.22902	0.0389017	0.180192	22.2164	4.47355	up	C16353	ko00232,ko01100,ko01110	C16353	-
pmb0490	p-Coumaroylputrescine	Alkaloids	Phenolamine	C13H18N2O2	3	34136-53-3	10956.3	10956.3	10956.3	193362	139492	133056	1.23765	0.0170965	0.139549	0.070548	-3.82525	down	C18326	ko00330,ko01100	C18326	-
Lmtp004909	Moscatilin (4,4'-Dihydroxy-3,3',5-Trimethoxybibenzyl)	Others	Stilbene	C17H20O5	3	108853-14-1	7945.12	7945.12	7945.12	48441.9	73882.3	86434	1.22484	0.0313344	0.171531	0.114177	-3.13066	down	-	-	CM020296	MetMap150,MetMap152
PDP060686	6-hydroxysphingosine	Lipids	Sphingolipids	C18H37NO3	1	-	7.572e+06	6.02273e+06	1.20513e+07	81024.2	86265.4	60534.8	1.23571	0.0426196	0.18399	112.569	6.81467	up	-	-	-	-
HJAP024	Kaempferol-6,8-di-C-glucoside	Flavonoids	Flavonols	C27H30O16	3	-	76709.6	136866	109484	9355.21	9355.21	9355.21	1.23017	0.0298776	0.167014	11.5109	3.52493	up	-	-	-	-
Zmhp002409	Isoluteolin-6,8-di-C-glucoside	Flavonoids	Isoflavones	C27H30O16	3	-	97526.3	118693	85337.2	10199	10199	10199	1.23765	0.0114408	0.125731	9.85572	3.30096	up	-	-	-	-
Lskp211249	epieudesmin	Lignans and Coumarins	Lignans	C22H26O6	3	-	32630.7	32630.7	32630.7	452645	247861	425456	1.22749	0.0333623	0.175577	0.086941	-3.52382	down	-	-	-	-
Wccp000476	2-[(1R)-1-carboxyethoxy]propanoic acid	Organic acids	Organic acids	C6H10O5	3	-	1.3256e+06	1.71092e+06	1.52839e+06	238174	238174	238174	1.23806	0.0074342	0.11271	6.38876	2.67554	up	-	-	-	-
Lcsp001899	Gly-Phe-Glu	Amino acids and derivatives	Amino acids and derivatives	C16H21N3O6	3	-	178704	154466	171044	30893.1	30893.1	30893.1	1.24015	0.00270803	0.0935585	5.44041	2.44372	up	-	-	-	-
MW0149659	Gln-Cys-Phe	Amino acids and derivatives	Amino acids and derivatives	C17H24N4O5S1	3	-	7.80153e+07	1.07617e+08	1.50214e+08	9.25232e+06	9.25232e+06	9.25232e+06	1.22743	0.0392002	0.180192	12.0995	3.59688	up	-	-	-	-
Walp004391	7-C-Glucosylcoumarin	Lignans and Coumarins	Coumarins	C15H16O7	1	-	229608	229608	229608	2.64457e+06	3.74946e+06	4.49479e+06	1.23313	0.0240893	0.159089	0.0632598	-3.98257	down	-	-	CM01439	MetMap133
MWSmce221	5,7-Dihydroxy-4-methylcoumarin	Lignans and Coumarins	Coumarins	C10H8O4	3	2107-76-8	342555	336392	162325	19382.9	19382.9	19382.9	1.22065	0.04759	0.187633	14.4676	3.85476	up	-	-	-	-
MWSslk149	5-Methoxysalicylic acid	Phenolic acids	Phenolic acids	C8H8O4	3	2612-02-4	134312	125121	189728	13935.5	13935.5	13935.5	1.23441	0.0213792	0.151967	10.7438	3.42544	up	-	-	CM020394	MetMap159
Wdtp002884	3-(4-methoxyphenyl)propyl methyl 4-O-methyl-alpha-d-glucopyranosiduronate*	Phenolic acids	Phenolic acids	C18H26O8	3	-	29460.1	21167.2	26122	4233.44	4233.44	4233.44	1.23449	0.0124945	0.128961	6.04309	2.59529	up	-	-	-	-
pmp000449	2'-O-Glucosyl-11-hydroxy vincoside lactam	Alkaloids	Plumerane	C32H40N2O14	3	-	9616.35	9616.35	9616.35	95935.4	48081.8	88432.1	1.21587	0.0447458	0.184515	0.124109	-3.01032	down	-	-	-	-
Latp003004	2-Methyl-5-acetonyl-7-hydroxychromone glucoside	Others	Chromone	C19H22O9	2	-	3906.73	3906.73	3906.73	101307	79019.7	101377	1.24048	0.00676659	0.11271	0.0416047	-4.58711	down	-	-	-	-
Lmcp000282	L-Carnitine	Alkaloids	Alkaloids	C7H15NO3	3	541-15-1	720819	1.36653e+06	1.50797e+06	115031	115031	115031	1.21753	0.0465436	0.185486	10.4184	3.38106	up	C00318	-	C00318	-
MWSmce541	Cinnamoylglycine	Amino acids and derivatives	Amino acids and derivatives	C11H11NO3	3	16534-24-0	4940.77	4940.77	4940.77	33695.9	48838.7	60352.8	1.2267	0.0311752	0.171286	0.103734	-3.26904	down	-	-	-	-
Lmqp002761	Alnusonol	Others	Others	C19H20O4	3	52330-12-8	72120.9	99801.4	125394	10451.2	10451.2	10451.2	1.22918	0.0288119	0.165012	9.48271	3.2453	up	-	-	-	-
Lasp013837	Ent-16beta-Methoxy-19-Kauranoic Acid	Terpenoids	Ditepenoids	C21H34O3	1	38308-35-9	20833.6	20833.6	20833.6	132809	104168	160616	1.2308	0.0206279	0.151967	0.157198	-2.66935	down	-	-	-	-
pme3459	Cafestol	Terpenoids	Ditepenoids	C20H28O3	3	469-83-0	8090.88	8090.88	8090.88	368777	310201	281515	1.24101	0.00670247	0.112617	0.025271	-5.30637	down	C09066	-	C09066	-
Wcdp007789	9-Oxooctadeca-10,12-Dienoic Acid	Lipids	Free fatty acids	C18H30O3	1	-	13159.3	13159.3	13159.3	194676	162007	171707	1.24113	0.00351415	0.0943876	0.0747133	-3.74249	down	-	-	-	-
Wagp005832	7-Methoxy-coumarin-8-yl-acetaldehyde	Lignans and Coumarins	Coumarins	C12H10O4	3	55136-75-9	7466.89	7466.89	7466.89	61054.8	84175.1	62449.9	1.23591	0.0143728	0.134601	0.107861	-3.21275	down	-	-	-	-
MWS20966	S-methyl-L-thiocitrulline	Amino acids and derivatives	Amino acids and derivatives	C7H15N3O2S	3	209589-59-3	9136.72	9136.72	9136.72	79435.3	45683.6	70481	1.22479	0.0309254	0.170465	0.140134	-2.83512	down	-	-	-	-
MWStz087	3-Chloro-4-hydroxypiperidin-2-one	Alkaloids	Piperidine alkaloids	C5H8ClNO2	3	174204-83-2	8415.19	8415.19	8415.19	102136	76396.7	71102.1	1.23677	0.0160277	0.137042	0.10113	-3.30572	down	-	-	-	-
mws0217	Glycine	Amino acids and derivatives	Amino acids and derivatives	C2H5NO2	3	56-40-6	382940	436029	217671	42083	42083	42083	1.21639	0.0438756	0.18399	8.21107	3.03757	up	C00037	ko00230,ko00260,ko00310,ko00440,ko00460,ko00470,ko00480,ko00630,ko00730,ko00785,ko00860,ko00970,ko01100,ko01110,ko01200,ko01230,ko01240,ko02010	C00037	-
Lakp003115	5-O-β-D-Glucopyranosyl-3-hydrobenzo(b)fu-ran-2-one	Others	Lactones	C14H16O8	2	-	72120.9	99801.4	125394	10451.2	10451.2	10451.2	1.22918	0.0288119	0.165012	9.48271	3.2453	up	-	-	-	-
MWSHC20172	Isoscopoletin	Lignans and Coumarins	Coumarins	C10H8O4	3	776-86-3	4378	4378	4378	84047.3	80405.2	63196.5	1.23967	0.00798897	0.113353	0.0576941	-4.11543	down	C18079	ko00999	C18079	-
PDP150756	2-hydroxy-5-cyclohexen-1,4-dione*	Others	Others	C6H6O3	3	-	1.15929e+06	1.63347e+06	1.3216e+06	93237.4	466187	93237.4	1.10927	0.00361973	0.0943876	6.30397	2.65626	up	-	-	-	-
Zblp003644	corchoinoside C	Quinones	PhenAnthraquinones	C19H30O8	3	-	113188	22637.7	119214	2.12678e+06	2.12503e+06	1.31254e+06	1.17462	0.0214954	0.151967	0.0458347	-4.44742	down	-	-	-	-
Lhhp101902	Polygoacetophenoside	Tannins	Tannin	C14H18O10	3	-	121091	131889	130125	7283.62	7283.62	7283.62	1.24168	0.000770318	0.0797437	17.5327	4.13198	up	-	-	-	-
PD0581576	Picrocrocinic acid	Terpenoids	Monoterpenoids	C16H26O8	2	62218-53-5	121091	131889	130125	7283.62	7283.62	7283.62	1.24168	0.000770318	0.0797437	17.5327	4.13198	up	-	-	-	-
MWSmce625	2,3,5,6-Tetramethylpyrazine; Ligustrazine	Alkaloids	Alkaloids	C8H12N2	3	1124-11-4	376827	412354	345835	30472.8	30472.8	30472.8	1.24092	0.00303789	0.0935585	12.4156	3.63408	up	-	-	-	-
Hmyp002656	Methyl dioxindole-3-acetate	Alkaloids	Plumerane	C11H11NO4	3	57061-18-4	100740	136818	179210	20148	20148	20148	1.22335	0.0345718	0.175902	6.8951	2.78557	up	-	-	-	-
MW0103939	Hydroxyisoleucine	Amino acids and derivatives	Amino acids and derivatives	C6H13NO3	3	55399-93-4	49603.9	86059.1	70554.8	4289.48	4289.48	4289.48	1.23361	0.0258245	0.163668	16.0251	4.00226	up	C20802	-	C20802	-
PDP000618	5-hydroxymethylenefural*	Others	Others	C6H6O3	3	-	985671	1.40903e+06	1.07091e+06	469391	344810	445311	1.19337	0.0222695	0.153194	2.75155	1.46024	up	-	-	-	-
Zbqp002364	N,N-Dimethyl-L-Valine	Amino acids and derivatives	Amino acids and derivatives	C7H15NO2	3	2812-32-0	8483.19	8483.19	8483.19	86528.9	88000.7	135164	1.23304	0.0272608	0.165012	0.0821765	-3.60513	down	-	-	-	-
Zmsp001800	[(3S,8R)-2,3,5,6,7,8-hexahydro-1H-pyrrolizin-3-yl]methyl acetate	Alkaloids	Pyrrole alkaloids	C10H17NO2	2	-	779319	1.01088e+06	968987	553699	421129	326600	1.13106	0.00756601	0.11271	2.12012	1.08415	up	-	-	-	-
PDP233944	(2r,3r,4r,5r)-5-(6-aminopurin-9-yl)-2-(hydroxymethyl)-5-methyl-4-sulfanyloxolan-3-ol	Others	Others	C11H15N5O3S	3	-	6.016e+06	8.35557e+06	7.18055e+06	548298	548298	548298	1.2386	0.0102007	0.120411	13.1024	3.71176	up	-	-	-	-
MWSmce266	Isorhapontigenin*	Others	Stilbene	C15H14O4	1	32507-66-7	21748.5	16556.1	10490.6	154204	116031	116138	1.2132	0.00905098	0.117963	0.12629	-2.98518	down	-	-	CM020267	MetMap152
mws1417	Indole-3-carboxylate	Alkaloids	Plumerane	C9H7NO2	3	771-50-6	25415.2	42701.1	18405.5	63777.4	59937.7	63905	1.06913	0.0392511	0.180192	0.461155	-1.11668	down	C19837	-	C19837	-
Lmyn005330	Demethyl-dehydroxysecoisolariciresinol	Lignans and Coumarins	Lignans	C19H24O5	3	-	74631.5	115887	97518.7	48601.9	16347.3	15482.2	1.08054	0.0130545	0.131455	3.58115	1.84042	up	-	-	-	-
MWSmce317	Rhapontigenin*	Others	Stilbene	C15H14O4	1	500-65-2	22643.5	19959.7	5757.18	169610	114346	87880.9	1.13696	0.0410582	0.181814	0.130058	-2.94277	down	-	-	CM020268	MetMap152
Lmbn005662	9(10)-EpOME	Lipids	Free fatty acids	C18H32O3	1	16833-56-0	40933.7	37281.8	44326.9	118490	148517	140330	1.22898	0.00656203	0.111554	0.300837	-1.73295	down	C14825	ko00591,ko01100	C14825	-
Lmfn003035	6-O-p-Coumaroyl-β-D-glucose	Phenolic acids	Phenolic acids	C15H18O8	1	114297-65-3	2.71824e+06	1.40233e+06	1.55455e+06	6.0454e+07	5.37525e+07	4.01552e+07	1.22978	0.0138713	0.134601	0.0367651	-4.76552	down	-	-	-	-
PDN007763	(-)-Isolariciresinol 4-O-beta-D-glucopyranoside	Others	Others	C26H36O11	2	129102-89-2	2.46987e+07	2.83886e+07	2.40613e+07	307621	285567	76280.9	1.2206	0.00272057	0.0935585	115.239	6.84848	up	-	-	-	-
Lmrn002746	2-Hydroxy-4-methylpentanoic acid	Organic acids	Organic acids	C6H12O3	3	498-36-2	212215	171633	124254	60336.7	93810.7	55853.8	1.10988	0.0418087	0.182243	2.41952	1.27472	up	-	-	-	-
Zbzn008048	Embelin	Quinones	Quinones	C17H26O4	1	550-24-3	1.34812e+06	1.35872e+06	1.88177e+06	332444	478231	938681	1.0587	0.0203575	0.151912	2.62303	1.39123	up	C10342	-	C10342	-
Wbtn004649	1,3,7-trihydroxy-4-{[(2r,3s,4r,5r,6s)-3,4,5-trihydroxy-6-(hydroxymethyl)oxan-2-yl]oxy}xanthen-9-one	Flavonoids	Other Flavonoids	C19H18O11	3	-	3.01923e+06	656835	1.72574e+06	7.03942e+06	9.08332e+06	9.85978e+06	1.09939	0.00365793	0.0943876	0.207901	-2.26603	down	-	-	-	-
Lmbn007891	Hydroxy ricinoleic acid	Lipids	Free fatty acids	C18H34O4	2	-	62323.7	74951.5	16360.9	241899	294613	257406	1.0969	0.000907806	0.0797437	0.193516	-2.36947	down	-	-	-	-
Lmqn006260	2',3',4',5,7-pentahydroxyflavone*	Flavonoids	Flavones	C15H10O7	3	-	335629	338260	373756	103135	126052	105191	1.23265	0.000290694	0.0797437	3.13312	1.6476	up	-	-	-	-
pmb2654	Anthranilate-1-O-Sophoroside	Phenolic acids	Phenolic acids	C19H27NO12	3	-	4.05127e+06	2.59859e+06	4.75485e+06	846967	965704	523912	1.17993	0.036664	0.179972	4.88093	2.28716	up	-	-	CM020446	MetMap157
pme3207	cis,cis-Muconate	Organic acids	Organic acids	C6H6O4	3	1119-72-8	1.13423e+06	1.71197e+06	1.25949e+06	453417	493219	585924	1.19172	0.0341267	0.175577	2.67897	1.42168	up	C02480	ko01100	C02480	-
Rn00864	dGMP	Nucleotides and derivatives	Nucleotides and derivatives	C10H14N5O7P	1	902-04-5	522490	472529	670173	71510.3	95755.3	125685	1.21371	0.0120722	0.127526	5.6842	2.50696	up	-	-	-	-
pme3007	UDP	Nucleotides and derivatives	Nucleotides and derivatives	C9H14N2O12P2	3	27821-45-0	64540.6	77961.7	82077.7	26810.2	27492.3	32683.4	1.21763	0.00742668	0.11271	2.5818	1.36838	up	C00015	ko00240,ko00908,ko01100,ko01232,ko01240	C00015	-
Waln011524	1-(2,3-dihydroxypropoxy)-3-(((2-(dimethylamino)ethoxy)(hydroxy)phosphoryl)oxy)propan-2-yl palmitate*	Lipids	LPE	C26H54NO9P	1	-	196647	366761	323611	615738	771773	726001	1.13084	0.0041722	0.0959485	0.41969	-1.2526	down	-	-	-	-
Lcfn121252	2-ethyl-3-methylbut-2-enedioicacid	Organic acids	Organic acids	C7H10O4	1	-	239212	182765	207311	66984.8	79211.2	150895	1.04688	0.0308633	0.170465	2.11816	1.08281	up	-	-	-	-
PDN000020	(+)-1-hydroxypinoresinol-4''-O-methyl ester-4'-β-D-glucopyranoside	Others	Others	C27H34O12	2	-	195349	48187.9	126530	2.65938e+06	1.80343e+06	2.62044e+06	1.19677	0.0136133	0.134601	0.0522454	-4.25855	down	-	-	-	-
pmn001371	Eucommin A*	Lignans and Coumarins	Lignans	C27H34O12	1	99633-12-2	195349	48187.9	126530	2.65938e+06	1.80343e+06	2.62044e+06	1.19677	0.0136133	0.134601	0.0522454	-4.25855	down	C10560	-	C10560	-
MWSprf094	Tracheloside*	Lignans and Coumarins	Lignans	C27H34O12	1	33464-71-0	228504	46944.7	97148	2.65938e+06	1.81725e+06	3.9026e+06	1.18665	0.0468275	0.186151	0.0444667	-4.49113	down	-	-	-	-
Zmgn000217	Itaconate	Organic acids	Organic acids	C5H6O4	1	97-65-4	151767	103123	138656	19034.9	37498.4	59581.1	1.09714	0.0086648	0.117015	3.38929	1.76098	up	C00490	ko00660,ko01100	C00490	-
pme2550	cis-Aconitate	Organic acids	Organic acids	C6H6O6	3	4023-65-8	3.68945e+06	2.58639e+06	3.32958e+06	442451	588193	811148	1.20722	0.00956896	0.1192	5.21526	2.38274	up	C00417	ko00020,ko00630,ko00660,ko01100,ko01110,ko01210	C00417	-
Smln008909	Aloebarbendol	Phenolic acids	Phenolic acids	C15H14O4	3	194145-93-2	215764	24144.9	33326	554886	617333	525186	1.06949	0.00814708	0.113353	0.160972	-2.63512	down	-	-	-	-
mws1038	Pantetheine	Alkaloids	Alkaloids	C11H22N2O4S	3	496-65-1	98663.8	84330.3	57491.8	11351.5	20356.2	23514.8	1.16774	0.0278048	0.165012	4.35486	2.12263	up	C00831	ko00332,ko00770,ko01100,ko01110	C00831	-
Wahln05882	Ferulaldehyde	Others	Aldehyde compounds	C10H10O3	1	-	326205	780076	212817	1.83552e+06	1.92407e+06	2.29492e+06	1.12499	0.00246226	0.093102	0.21787	-2.19846	down	-	-	-	-
Yamn007303	N-(1-cinnamoylpyrrolidin-2-yl)-5,6-dihydroxy-3-methylhexanimidic acid	Alkaloids	Alkaloids	C20H28N2O4	2	-	361247	354302	437244	78065.8	55398.7	257087	1.00821	0.0421538	0.183373	2.9517	1.56155	up	-	-	-	-
pme3514	Morin*	Flavonoids	Flavonols	C15H10O7	3	480-16-0	333391	397897	418506	110864	156173	113760	1.21062	0.00256045	0.093102	3.01944	1.59428	up	C10105	-	C10105	-
pme2117	ADP*	Nucleotides and derivatives	Nucleotides and derivatives	C10H15N5O10P2	3	58-64-0	168812	161318	199624	40956.1	25485.8	41804.1	1.21253	0.00227696	0.093102	4.89399	2.29101	up	C00008	ko00190,ko00195,ko00230,ko00908,ko01100,ko01110,ko01232,ko01240	C00008	-
Rn00844	dGDP*	Nucleotides and derivatives	Nucleotides and derivatives	C10H15N5O10P2	3	-	168812	161318	199624	40956.1	25485.8	41804.1	1.21253	0.00227696	0.093102	4.89399	2.29101	up	-	-	-	-
PDN166919	3,4-dimethoxybicyclo[4.2.0]octa-1(6),2,4-trien-7-one	Others	Others	C10H10O3	2	-	59405.1	191964	59321.1	337100	378842	527435	1.09151	0.014861	0.134601	0.249877	-2.00071	down	-	-	-	-
Zmxn110201	2,6-Dimethoxy-4-hydroxyphenol-1-O-ß-D-glucopyranoside	Others	Others	C14H20O9	1	-	7.8335e+06	4.12521e+06	4.65417e+06	407433	625768	1.29166e+06	1.16136	0.0481405	0.188244	7.14576	2.83709	up	-	-	-	-
pmb2922	UDP-glucose	Nucleotides and derivatives	Nucleotides and derivatives	C15H24N2O17P2	1	133-89-1	6.25985e+06	8.68221e+06	1.12986e+07	1.467e+06	1.79524e+06	2.46458e+06	1.19032	0.0378875	0.180192	4.58206	2.196	up	C00029	ko00040,ko00052,ko00053,ko00500,ko00520,ko00524,ko00561,ko00908,ko01100,ko01110,ko01240,ko01250	C00029	-
Zmzn000113	L-threo-3-Methylaspartate	Amino acids and derivatives	Amino acids and derivatives	C5H9NO4	1	6061-13-8	2.50721e+06	2.75175e+06	3.51898e+06	412890	508430	392754	1.23097	0.0137345	0.134601	6.67995	2.73984	up	C03618	ko00630,ko00660,ko01100,ko01200	C03618	-
Safn000221	UDP-D-galactose	Nucleotides and derivatives	Nucleotides and derivatives	C15H24N2O17P2	1	-	6.25985e+06	8.68221e+06	1.12986e+07	1.467e+06	1.79524e+06	2.46458e+06	1.19032	0.0378875	0.180192	4.58206	2.196	up	-	-	-	-
PDN081668	methyl 3-hydroxy-5-methoxy-4-{[3,4,5-trihydroxy-6-(hydroxymethyl)oxan-2-yl]oxy}benzoate	Others	Others	C15H20O10	2	-	2.28845e+06	2.08705e+06	2.9662e+06	67485.3	119842	565788	1.12105	0.00436073	0.0969424	9.74844	3.28517	up	-	-	-	-
mws0264	alpha,alpha-Trehalose*	Others	Saccharides	C12H22O11	1	99-20-7	1.40038e+07	1.96612e+07	1.83023e+07	3.71489e+06	2.13421e+06	5.19694e+06	1.17184	0.0057233	0.103559	4.7046	2.23407	up	C01083	ko00500,ko01100,ko01110,ko02010	C01083	-
pme0519	Sucrose*	Others	Saccharides	C12H22O11	1	57-50-1	1.40038e+07	1.96612e+07	1.83023e+07	3.71489e+06	2.13421e+06	5.19694e+06	1.17184	0.0057233	0.103559	4.7046	2.23407	up	C00089	ko00052,ko00500,ko01100,ko01110,ko02010	C00089	-
PDN155002	(3R)-3-(beta-D-glucopyranosyloxy)-4-hydroxybutanoic acid	Others	Others	C10H18O9	2	220235-66-5	1.22035e+07	1.71891e+07	1.59969e+07	3.35568e+06	1.41727e+06	4.67692e+06	1.13383	0.00455964	0.0990046	4.80319	2.26399	up	-	-	-	-
mws5038	Palatinose*	Others	Saccharides	C12H22O11	1	13718-94-0	8.64338e+06	1.56637e+07	1.52654e+07	3.31838e+06	1.54554e+06	4.32631e+06	1.11728	0.0351193	0.176678	4.30594	2.10633	up	C01742	-	C01742	-
Lmsn000381	beta-Maltose*	Others	Saccharides	C12H22O11	1	69-79-4	8.64338e+06	1.56637e+07	1.52654e+07	3.31838e+06	1.54554e+06	4.32631e+06	1.11728	0.0351193	0.176678	4.30594	2.10633	up	C01971	-	C01971	-
Wahln03784	1-(3-Methoxy-4-Hydroxyphenyl)-2-[2-Methoxy-4-[(E)-3-Hydroxy-1-Propenyl]Phenoxy]-3-Hydroxypropyl Beta-D-Glucopyranoside	Lignans and Coumarins	Lignans	C26H34O12	3	-	1.18573e+06	935762	749954	389164	328618	243182	1.17157	0.0272723	0.165012	2.98809	1.57923	up	-	-	-	-
PDN218084	3,6-Dimethoxy-2-methylbenzoic acid	Others	Others	C10H12O4	3	-	18304.9	23781.1	24486.8	672458	1.11352e+06	712954	1.23483	0.0288215	0.165012	0.0266406	-5.23023	down	-	-	-	-
pme2758	4-Hydroxy-L-glutamate	Amino acids and derivatives	Amino acids and derivatives	C5H9NO5	3	3913-68-6	93423.6	50050	82467.8	16668.7	23980.3	25998.7	1.15818	0.049531	0.190099	3.39008	1.76132	up	C03079	-	C03079	-
mws0219	L-Aspartate	Amino acids and derivatives	Amino acids and derivatives	C4H7NO4	1	56-84-8	1.79964e+07	1.34288e+07	2.11189e+07	3.1277e+06	5.02228e+06	2.58696e+06	1.19175	0.0169026	0.139169	4.89378	2.29095	up	C00049	ko00220,ko00250,ko00260,ko00261,ko00270,ko00300,ko00340,ko00410,ko00460,ko00470,ko00710,ko00760,ko00770,ko00970,ko00999,ko01100,ko01110,ko01200,ko01210,ko01230,ko01240,ko02010	C00049	-
Rfmb087	9-Hydroxy-13-oxo-10-octadecenoic Acid	Lipids	Free fatty acids	C18H32O4	3	-	381646	196105	177373	3.48378e+06	4.49277e+06	5.4208e+06	1.2204	0.0161362	0.137271	0.0563637	-4.14909	down	-	-	-	-
Yarn005295	Tortoside A*	Lignans and Coumarins	Lignans	C28H36O13	1	-	178516	177551	186472	3.39041e+07	4.84781e+07	5.7866e+07	1.23946	0.0216819	0.152086	0.00386842	-8.01404	down	-	-	-	-
MWSHC2047	(+)-Syringaresinol O-beta-D-glucoside*	Lignans and Coumarins	Lignans	C28H36O13	1	7374-79-0	219413	189375	192168	3.387e+07	4.30902e+07	5.20045e+07	1.24008	0.0146421	0.134601	0.00465985	-7.7455	down	C10890	-	C10890	-
Rln001128	(+)-S-acetyl-pantetheine	Others	Others	C13H24N2O5S	1	-	297744	269946	318533	20019.1	34334.1	66929.9	1.17941	0.00020856	0.0797437	7.30706	2.86929	up	-	-	-	-
Zmgn000447	3-Phospho-D-glycerate	Organic acids	Organic acids	C3H7O7P	3	820-11-1	640871	836365	962184	370217	304206	422915	1.15841	0.0292989	0.165379	2.22304	1.15253	up	C00197	ko00010,ko00030,ko00260,ko00270,ko00561,ko00630,ko00710,ko01100,ko01110,ko01200,ko01230,ko01240	C00197	-
Wasn001007	Isoascorbic acid 2-O-glucoside	Others	Vitamin	C12H18O11	1	-	475929	581034	733813	132408	188767	319401	1.10036	0.0173112	0.139549	2.79557	1.48314	up	-	-	-	-
Walbn06605	2,3-bis(2-carboxyphenyl)succinic acid	Phenolic acids	Phenolic acids	C18H14O8	1	-	2.84625e+06	2.86152e+06	3.28412e+06	1.07705e+06	1.34043e+06	1.25289e+06	1.22377	0.00148788	0.0826917	2.44986	1.2927	up	-	-	-	-
Lcfn143038	10-hydroxydecanoicacid10-O-beta-D-glucopyranoside	Lipids	Free fatty acids	C16H30O8	1	-	1.47128e+06	1.40341e+06	1.04569e+06	17662.6	44316.5	53353.8	1.21967	0.0102816	0.120411	33.9919	5.08712	up	-	-	-	-
Lmqn009304	Eucalyptin (5-Hydroxy-7,4'-dimethoxy-6,8-dimethylflavone)	Flavonoids	Flavones	C19H18O5	3	3122-88-1	444553	464301	356425	53063.7	53097.4	161093	1.13476	0.00250816	0.093102	4.73437	2.24317	up	-	-	-	-
MWStz749	Eucomic acid	Phenolic acids	Phenolic acids	C11H12O6	1	42151-32-6	9.66669e+07	4.38502e+07	8.05308e+07	106431	1.21206e+06	1.93143e+06	1.15762	0.0431971	0.18399	68.0164	6.08781	up	-	-	-	-
Wagn012030	2-Palmitoyl-Sn-Glycerol 3-O-Diglucoside	Lipids	Glycerol ester	C31H58O14	1	-	25599.2	15381.5	17864.7	61058.8	88267.4	96342.4	1.19253	0.0213037	0.151967	0.239532	-2.06171	down	-	-	-	-
Safn011802	Dihydromonacolin L acid	Others	Others	C19H32O4	3	-	475413	506993	403704	55965.9	118886	102851	1.19468	0.00122442	0.0797437	4.99135	2.31943	up	C20851	ko01100,ko01110	C20851	-
Lmbn006032	Hypolaetin*	Flavonoids	Flavones	C15H10O7	3	27696-41-9	58676.4	50351.1	59852.2	25545.8	28796.9	25721.2	1.22259	0.00532673	0.103317	2.10931	1.07677	up	C10078	-	C10078	MetMap105,MetMap110
Zmpn004713	Isoetin*	Flavonoids	Flavones	C15H10O7	3	1621-84-7	58676.4	50351.1	59852.2	25545.8	28796.9	25721.2	1.22259	0.00532673	0.103317	2.10931	1.07677	up	C10079	-	C10079	-
Lchn000012	Alangilignoside D	Lignans and Coumarins	Lignans	C26H34O12	3	-	5.23141e+06	8.72057e+06	7.19978e+06	229537	245930	157920	1.23369	0.0210551	0.151967	33.3947	5.06155	up	-	-	-	-
Rln001942	2-Acetamido-3-hydroxy-3-phenylpropanoic acid	Alkaloids	Alkaloids	C11H13NO4	3	-	372177	305671	470510	11677.6	45405.9	28925.9	1.18914	0.0148529	0.134601	13.3516	3.73894	up	-	-	-	-
pmf0541	Shikonin	Quinones	Quinones	C16H16O5	3	517-89-5	60301.5	69157.3	62369.4	30227.2	31457.6	29153.3	1.2326	0.00423291	0.0959485	2.11176	1.07845	up	C17412	ko00130,ko01110	C17412	-
Jmmn002533	coleoside-B	Terpenoids	Monoterpenoids	C21H32O12	3	-	211566	638021	158001	2.12395e+06	2.33815e+06	2.01536e+06	1.14543	0.00122847	0.0797437	0.155553	-2.68452	down	-	-	-	-
Lmmn013100	Linolelaidic acid ethyl ester*	Lipids	Free fatty acids	C20H36O2	2	544-35-4	410666	287727	478322	1.07913e+06	1.21393e+06	930652	1.1795	0.00363518	0.0943876	0.365019	-1.45396	down	-	-	-	-
pmn001610	Icosadienoic acid*	Lipids	Free fatty acids	C20H36O2	2	5598-38-9	410666	287727	478322	1.07913e+06	1.21393e+06	930652	1.1795	0.00363518	0.0943876	0.365019	-1.45396	down	C16525	ko01040	C16525	-
Lcsn000193	isatioxyneolignoside E	Lignans and Coumarins	Lignans	C28H38O14	3	-	1.19429e+06	1.01188e+06	905509	386004	373435	276294	1.20657	0.0071466	0.11271	3.00432	1.58704	up	-	-	-	-
MWSmce203	D-Cellobiose	Others	Saccharides	C12H22O11	1	528-50-7	162593	162824	142408	72286.6	22924.3	61089.9	1.0623	0.00989443	0.120411	2.99311	1.58165	up	-	-	-	-
Zmfn007930	aloifol I	Others	Stilbene	C16H18O4	1	-	98075.7	26154.4	45407.5	3.67346e+06	4.62227e+06	5.22144e+06	1.22308	0.00997562	0.120411	0.0125498	-6.31619	down	-	-	CM020283	MetMap150,MetMap152
mws0178	Chlorogenate*	Phenolic acids	Phenolic acids	C16H18O9	3	327-97-9	13756.4	39866.6	31567.9	195835	172667	289514	1.17556	0.0286795	0.165012	0.129466	-2.94935	down	C00852	ko00940,ko00941,ko00945,ko01110	C00852	-
PDN203020	6-oxo-7H,8H,9H,10H-cyclohexa[c]chromen-3-yl acetate	Lignans and Coumarins	Coumarins	C15H14O4	2	-	628828	73107.8	77022.8	1.52335e+06	1.77021e+06	1.79668e+06	1.06962	0.00696897	0.11271	0.15303	-2.70811	down	-	-	-	-
mws0208	Adipate*	Organic acids	Organic acids	C6H10O4	2	124-04-9	466416	606224	968667	1.93801e+06	1.85441e+06	2.81882e+06	1.14547	0.0228938	0.154587	0.308763	-1.69543	down	C06104	ko01100	C06104	-
mws0924	2-Methylglutaric acid*	Organic acids	Organic acids	C6H10O4	2	617-62-9	466416	606224	968667	1.93801e+06	1.85441e+06	2.81882e+06	1.14547	0.0228938	0.154587	0.308763	-1.69543	down	-	-	-	-
Lmbn000121	3-Cyano-L-alanine	Amino acids and derivatives	Amino acids and derivatives	C4H6N2O2	1	6232-19-5	43090.5	45720.5	46298.3	10141.5	25961.5	23012.9	1.04329	0.0306391	0.169956	2.2855	1.19251	up	C02512	ko00460,ko01100,ko01110	C02512	-
Yamn004462	6-((4-(3-hydroxy-2-(4-(3-hydroxypropyl)-2-methylphenoxy)propoxy)-2-methoxyphenoxy)methyl)tetrahydro-2H-pyran-2,3,4,5-tetraol*	Lignans and Coumarins	Lignans	C26H36O11	1	-	2.22513e+07	2.16191e+07	2.0008e+07	241962	162964	67407	1.22735	0.000940582	0.0797437	135.24	7.07938	up	-	-	-	-
Wbkn004126	Javanicolide C	Terpenoids	Ditepenoids	C26H36O11	3	-	2.42803e+07	2.3332e+07	2.19756e+07	251896	146665	82498.5	1.23116	0.000794879	0.0797437	144.655	7.17648	up	-	-	-	-
Walbn03514	tetrahydrodehydrodiconiferyl alcohol glucoside	Lignans and Coumarins	Lignans	C26H36O11	2	-	2.12762e+07	2.423e+07	2.29539e+07	218748	229686	77485.6	1.22908	0.0013799	0.0797582	130.172	7.02428	up	-	-	-	-
Lmtn003096	Secoisolariciresinol 4-O-glucoside*	Lignans and Coumarins	Lignans	C26H36O11	1	-	2.22513e+07	2.16191e+07	2.0008e+07	241962	162964	67407	1.22735	0.000940582	0.0797437	135.24	7.07938	up	-	-	-	-
PDN122597	2-Benzoyl-2-(benzoyloxy)-3-hydroxybutanedioic acid	Others	Others	C18H14O8	2	-	2.87336e+06	2.55586e+06	2.9616e+06	1.07074e+06	1.32333e+06	1.19651e+06	1.2235	0.00105799	0.0797437	2.3369	1.2246	up	-	-	-	-
WaYn000716	Citric Acid diglucoside	Organic acids	Organic acids	C18H28O17	1	-	4.73341e+06	5.91431e+06	5.92514e+06	1.08137e+06	483591	1.13274e+06	1.18645	0.00184136	0.0891646	6.14333	2.61902	up	-	-	-	-
mws2368	4-Hydroxyphenylethanol	Others	Alcohol compounds	C8H10O2	2	501-94-0	26933.7	15860.5	22177.8	441073	957761	915753	1.22397	0.0454585	0.184515	0.0280707	-5.15479	down	C06044	ko00350,ko01100	C06044	-
Zbln006378	shancigusin H*	Others	Stilbene	C49H62O23	1	-	28313.5	22486	12167.1	6.97614e+07	4.217e+07	8.29338e+07	1.23807	0.0325501	0.175421	0.000323129	-11.5956	down	-	-	-	-
Lmyn011997	Erucic acid	Lipids	Free fatty acids	C22H42O2	3	112-86-7	118432	128707	139279	54362.6	37641.4	61936	1.17713	0.00132417	0.0797437	2.51019	1.3278	up	C08316	ko01040	C08316	-
pmn001553	Cimidahurinine	Others	Alcohol compounds	C14H20O8	1	142542-89-0	8.25676e+07	7.23179e+07	1.07637e+08	103729	342863	1.20194e+06	1.20322	0.0141731	0.134601	159.247	7.31512	up	-	-	-	-
pmb2871	1-O-Gentisoyl-β-D-glucoside*	Phenolic acids	Phenolic acids	C13H16O9	1	23445-11-6	8.25676e+07	7.23179e+07	1.07637e+08	103729	342863	1.20194e+06	1.20322	0.0141731	0.134601	159.247	7.31512	up	-	-	CM020554	MetMap159
Zmfn000481	UDP-D-xylose	Nucleotides and derivatives	Nucleotides and derivatives	C14H22N2O16P2	1	3616-06-6	1.05414e+06	1.4997e+06	1.39562e+06	323344	325791	371194	1.22401	0.0174145	0.139549	3.87077	1.95262	up	C00190	ko00520,ko00908,ko01100,ko01250	C00190	-
Lcfn121143	dendrodolideK	Others	Others	C12H20O5	1	-	398963	530117	592039	214472	240564	185305	1.18116	0.0282363	0.165012	2.37548	1.24822	up	-	-	-	-
Wdbn006093	stilbostemin I 2''-β-D-glucopyranoside	Others	Stilbene	C22H28O9	3	-	790340	96022	229427	1.40636e+06	2.46783e+06	1.47683e+06	1.0303	0.0332652	0.175577	0.208519	-2.26175	down	-	-	-	-
MWS1983	Maltitol	Others	Saccharides	C12H24O11	3	585-88-6	303506	326923	370492	87093.1	60920.9	136660	1.16486	0.00137368	0.0797582	3.51602	1.81395	up	-	-	-	-
PDN020128	7-methoxy-6-methyl-2h-1,3-benzodioxol-4-ol	Organic acids	Organic acids	C9H10O4	2	-	3.48338e+06	3.70805e+06	4.39126e+06	41198.4	13601.3	27424.9	1.23032	0.00500339	0.100456	140.866	7.13818	up	-	-	-	-
MWS0132	Glutathione disulfide	Amino acids and derivatives	Amino acids and derivatives	C20H32N6O12S2	1	27025-41-8	1.80885e+06	2.47055e+06	2.78964e+06	64576.6	149686	8721.07	1.14102	0.0142318	0.134601	31.7021	4.98651	up	C00127	ko00480,ko01100,ko01240	C00127	-
PDN112476	methyl 3-methoxy-4-{[3,4,5-trihydroxy-6-(hydroxymethyl)oxan-2-yl]oxy}benzoate	Tannins	Tannin	C15H20O9	2	-	1.45067e+07	1.90411e+07	2.49737e+07	181350	226973	298402	1.2365	0.0238358	0.158489	82.8065	6.37167	up	-	-	-	-
Rln001813	2-(3-Hydroxyphenyl)ethanol 1'-glucoside	Others	Others	C14H20O7	1	-	2.45141e+06	1.13972e+06	2.48441e+06	28120.9	42653.7	75201	1.21713	0.0465816	0.185486	41.6203	5.37922	up	-	-	-	-
MWS5083	FMN	Nucleotides and derivatives	Nucleotides and derivatives	C17H21N4O9P	1	6184-17-4	94944.2	69537	54336.2	264427	221168	198306	1.18579	0.00466756	0.0999203	0.319955	-1.64406	down	C00061	ko00740,ko01100,ko01110,ko01240	C00061	-
Lmgn000160	3-Ureidopropionate	Amino acids and derivatives	Amino acids and derivatives	C4H8N2O3	1	462-88-4	4.45936e+06	4.44557e+06	3.47889e+06	1.43853e+06	2.93472e+06	1.65461e+06	1.0633	0.0249493	0.161747	2.05443	1.03874	up	C02642	ko00240,ko00410,ko00770,ko01100	C02642	-
Zbln006394	shancigusin F	Others	Stilbene	C21H26O8	1	-	379575	378694	283914	4.90487e+07	5.30502e+07	3.36878e+07	1.23885	0.0168266	0.138939	0.00767514	-7.02559	down	-	-	CM020310	MetMap150,MetMap152
Zbln004603	Pleionosides G	Quinones	PhenAnthraquinones	C40H56O22	1	-	72148.2	65360.9	35475.1	6.96585e+07	54912914	9.17566e+07	1.23845	0.0213738	0.151967	0.000799638	-10.2884	down	-	-	-	-
Rfn063680	2-β-D-Glucopyranosyloxy-4-methoxy-cis-cinnamic acid	Phenolic acids	Phenolic acids	C16H20O9	1	-	1.53029e+06	1.67564e+06	1.05209e+06	9.03747e+07	8.45016e+07	7.7585e+07	1.23863	0.00194483	0.0891646	0.016866	-5.88974	down	-	-	-	-
pme2651	NADP+	Nucleotides and derivatives	Nucleotides and derivatives	C21H28N7O17P3	3	53-59-8	266933	307122	349359	66249.6	96896.3	185798	1.07346	0.0153833	0.134708	2.64631	1.40398	up	C00006	ko00195,ko00480,ko00760,ko01100,ko01240	C00006	-
mws1080	alpha-D-Galactosyl-(1->3)-1D-myo-inositol	Others	Saccharides	C12H22O11	1	3687-64-7	2.53797e+07	3.64707e+07	3.50323e+07	7.48788e+06	4.48952e+06	9.36643e+06	1.18244	0.00995168	0.120411	4.53914	2.18242	up	C01235	ko00052,ko01100	C01235	-
Lman002731	Grevilloside F	Phenolic acids	Phenolic acids	C15H18O9	3	1094004-50-8	571411	439760	305670	207708	101710	138452	1.10579	0.0482008	0.188244	2.94023	1.55593	up	-	-	-	-
Zmgn000173	D-Ribose	Others	Saccharides	C5H10O5	3	50-69-1	169796	156780	106114	65844.1	49007.6	59810.5	1.16028	0.040387	0.181488	2.4773	1.30877	up	C00121	ko00030,ko01100,ko02010	C00121	-
Wdbn005328	3,3'-Bis(3,4-dihydro-4-hydroxy-6,8-dimethoxy-2H-1-benzopyran)	Lignans and Coumarins	Lignans	C22H26O8	1	-	102487	58990.5	35137.6	1.37603e+06	1.69943e+06	1.65702e+06	1.21899	0.00342621	0.0936814	0.0415459	-4.58915	down	-	-	-	-
Safn002037	2-[4-[(1R,2R)-1,2-dihydroxypropyl]phenoxy]-6-(hydroxymethyl)oxane-3,4,5-triol	Organic acids	Organic acids	C15H22O8	2	-	4.57477e+06	5.65487e+06	5.06152e+06	270125	322628	830148	1.19593	0.000755112	0.0797437	10.7465	3.42579	up	-	-	-	-
PDN106554	4-methoxy-3-{[3,4,5-trihydroxy-6-(hydroxymethyl)oxan-2-yl]oxy}benzoic acid	Tannins	Tannin	C14H18O9	2	-	4.57477e+06	5.65487e+06	5.06152e+06	270125	322628	830148	1.19593	0.000755112	0.0797437	10.7465	3.42579	up	-	-	-	-
pmn001491	Dendrobiumane D	Others	Others	C15H24O5	3	-	119665	204668	102998	697979	417252	787069	1.16173	0.0393153	0.180192	0.224639	-2.15432	down	-	-	-	-
mws1333	Melibiose	Others	Saccharides	C12H22O11	3	585-99-9	4.51483e+06	5.86558e+06	5.47287e+06	1.40868e+06	840271	1.89874e+06	1.16718	0.00197458	0.0891646	3.8222	1.9344	up	C05402	ko00052,ko01100,ko02010	C05402	-
MWStz549	Lyoniside	Lignans and Coumarins	Lignans	C27H36O12	3	34425-25-7	702076	702480	943610	5.11306e+06	3.62805e+06	4.64691e+06	1.22661	0.011799	0.127036	0.175393	-2.51134	down	-	-	-	-
mws2523	alpha,alpha'-Trehalose 6-phosphate	Others	Saccharides	C12H23O14P	1	4484-88-2	245020	236239	301132	74341.4	35533.2	69265.6	1.179	0.00245288	0.093102	4.36748	2.1268	up	C00689	ko00500,ko01100,ko01110	C00689	-
MWStz540	(-)-5'-Methoxyisolariciresinol 3alpha-O-beta-glucopyranoside	Lignans and Coumarins	Lignans	C27H36O12	2	143236-03-7	759536	709701	995972	3.92642e+06	4.30237e+06	5.60935e+06	1.2234	0.0154285	0.134708	0.178146	-2.48887	down	-	-	-	-
Lmrgn03385	Dihydrophaseic acid	Terpenoids	Sesquiterpenoids	C15H22O5	3	41756-77-8	151848	299664	217216	35867.9	41418.7	100546	1.09441	0.0435822	0.18399	3.76043	1.9109	up	C15971	ko00906	C15971	-
Wbtn005631	1,3,7-trihydroxy-2-[3,4,5-trihydroxy-6-(hydroxymethyl)oxan-2-yl]xanthen-9-one	Flavonoids	Other Flavonoids	C19H18O10	3	-	394840	334709	263434	4.44581e+07	5.22006e+07	3.71294e+07	1.23937	0.00952066	0.119111	0.00742205	-7.07397	down	-	-	-	-
MW0109130	Phe-Pro-Lys	Amino acids and derivatives	Amino acids and derivatives	C20H30N4O4	3	-	7.08596e+06	6.64746e+06	8.89331e+06	31300.3	75266.1	200198	1.2094	0.00815825	0.113353	73.7594	6.20475	up	-	-	-	-
MWSHC2022	Glucosyringic acid	Phenolic acids	Phenolic acids	C15H20O10	1	33228-65-8	2.34004e+06	2.35106e+06	2.71079e+06	66011.2	133719	548681	1.12742	0.00042266	0.0797437	9.89013	3.30599	up	-	-	-	-
PDN058577	(2z)-3-(4-{[(2r,3s,4r,5r,6r)-4,5,6-trihydroxy-2-(hydroxymethyl)oxan-3-yl]oxy}phenyl)prop-2-enoic acid	Others	Others	C15H18O8	2	-	762453	415398	614482	5.22301e+06	7.1402e+06	3.37883e+06	1.20196	0.0493412	0.190099	0.113856	-3.13471	down	-	-	-	-
Lazn003893	Erythro-Guaiacylglycerol-β-Coniferyl Ether	Lignans and Coumarins	Lignans	C20H24O7	2	890317-92-7	45205.9	195057	77306.2	1.15494e+06	954378	826590	1.16644	0.00442705	0.0976655	0.108167	-3.20866	down	-	-	-	-
Zbfn002169	3'-p-Coumaroyl-sucrose	Phenolic acids	Phenolic acids	C21H28O13	2	-	95047.6	72549.1	72446.5	319634	581748	484334	1.20881	0.0367442	0.179972	0.173227	-2.52927	down	-	-	-	-
Wayn000597	Citric acid-1-O-diglucoside	Organic acids	Organic acids	C18H28O17	1	-	254593	314732	200266	40364.4	35654.6	74089.5	1.18587	0.0156866	0.135322	5.1269	2.35809	up	-	-	-	-
Wacyn03685	Dehydroepigallocatechin 6-C-Glucoside-3'-C-arabinoside	Flavonoids	Flavanols	C26H30O15	2	-	2.28685e+06	1.42839e+06	1.81244e+06	19788.2	22975.4	64902.4	1.21927	0.0180871	0.142043	51.341	5.68204	up	-	-	-	-
Lmsn004322	1,6-Di-O-caffeoyl-β-D-glucose*	Phenolic acids	Phenolic acids	C24H24O12	3	-	10003.2	62702.8	50016.2	1.45354e+06	1.1603e+06	1.42333e+06	1.1858	0.00414003	0.0959485	0.0303981	-5.03987	down	-	-	-	-
Wayn000504	Malic acid-1-O-diglucoside	Organic acids	Organic acids	C16H26O15	1	-	175635	189920	244518	11310.2	13865.5	33268.5	1.19614	0.00764635	0.113323	10.4386	3.38385	up	-	-	-	-
Waln010449	1-(2,3-dihydroxypropoxy)-3-(((2-(dimethylamino)ethoxy)(hydroxy)phosphoryl)oxy)propan-2-yl (E)-hexadec-9-enoate	Lipids	LPE	C26H52NO9P	1	-	103858	177401	124265	27069.4	20098.4	19704.4	1.21476	0.0343697	0.175577	6.06416	2.60031	up	-	-	-	-
Wbkn003963	Bruceoside A	Terpenoids	Ditepenoids	C32H42O16	3	63306-30-9	228644	370788	264201	17899.5	33711.2	6241.91	1.17127	0.0213461	0.151967	14.9281	3.89996	up	C08753	-	C08753	-
Wbtn007488	2-(3-hydroxybenzoyl)-3,5-dimethoxyphenol	Others	Ketone compounds	C15H14O5	2	-	42789.9	3751.74	18758.7	907024	1.29417e+06	1.24787e+06	1.17896	0.0109892	0.123934	0.0189328	-5.72297	down	-	-	-	-
Sazp003601	Tuberonic acid glucoside*	Organic acids	Organic acids	C18H28O9	1	120399-24-8	22597	35128.6	33480.7	324241	625471	661598	1.21895	0.0416067	0.182146	0.0566038	-4.14296	down	C08558	-	C08558	-
Lmzn001582	5'-Glucosyloxyjasmanic acid*	Organic acids	Organic acids	C18H28O9	1	-	60753.5	15843	32158.2	592500	1.24703e+06	1.01112e+06	1.19956	0.0405924	0.181598	0.0381509	-4.71214	down	-	-	-	-
Hahn002315	syringaresinol-4-O-glucoside*	Lignans and Coumarins	Lignans	C28H36O13	1	-	236099	148595	159955	3.64403e+07	4.3923e+07	5.97363e+07	1.23835	0.0211015	0.151967	0.00388759	-8.00691	down	-	-	-	-
Cmrn002988	Kankanoside A	Terpenoids	Monoterpenoids	C16H26O8	3	-	332297	167942	313804	14223	10803	18544.6	1.22069	0.0383839	0.180192	18.6833	4.22368	up	-	-	-	-
WaYn003112	Erythro-Guaiacylglycerol-β-threo-syringylglycerol Ether	Lignans and Coumarins	Lignans	C21H28O10	1	1313434-74-0	7922.1	15050.9	25214.3	637078	311669	643605	1.21046	0.0421948	0.183373	0.0302617	-5.04636	down	-	-	-	-
MWSmce455	Vanillic acid methyl ester	Phenolic acids	Phenolic acids	C9H10O4	1	3943-74-6	2.25594e+06	2.07064e+06	2.70942e+06	32639.2	10663.5	23452.4	1.2282	0.00655689	0.111554	105.4	6.71973	up	-	-	CM020427	MetMap157,MetMap160
pmn001423	Roseoside	Terpenoids	Sesquiterpenoids	C19H30O8	3	54835-70-0	533629	187057	610586	1.03638e+07	1.53127e+07	1.14572e+07	1.21069	0.0149072	0.134601	0.0358508	-4.80185	down	-	-	-	-
Wdbn007836	Parvistilbines A	Others	Stilbene	C17H20O5	3	-	49851.9	7841.93	19308.5	7.47656e+06	6.25849e+06	7.01631e+06	1.22202	0.00261757	0.0933922	0.00371071	-8.07409	down	-	-	-	-
Rfn060763	methyl 3-[6-[(2S,3R,4S,5S,6R)-3,4,5-trihydroxy-6-(hydroxymethyl)oxan-2-yl]oxy-1,3-benzodioxol-5-yl]propanoate	Others	Others	C17H22O10	3	-	260403	171206	336914	3.61208e+06	7.70744e+06	5.75336e+06	1.21877	0.0440287	0.18399	0.0450142	-4.47348	down	-	-	-	-
Zmhn001934	Polygonimitin B	Flavonoids	Other Flavonoids	C21H22O9	2	-	1.11553e+06	856092	974822	43741.4	92114.5	41488.2	1.22161	0.00481972	0.100456	16.6143	4.05435	up	C17809	-	C17809	-
Hmmn002544	Ferulic acid-4-O-glucoside	Phenolic acids	Phenolic acids	C16H20O9	1	117405-51-3	1.245e+06	1.4117e+06	1.12356e+06	301855	639770	427334	1.14459	0.00371642	0.0950482	2.76141	1.46541	up	-	-	-	-
Zjbn102203	Gymnoside V*	Others	Others	C49H62O23	1	-	24037.9	23077.7	9400.85	6.71496e+07	4.31767e+07	6.99645e+07	1.23761	0.0194314	0.146328	0.000313474	-11.6394	down	-	-	-	-
MWS5206	3-(4-Hydroxyphenyl)lactate*	Phenolic acids	Phenolic acids	C9H10O4	2	306-23-0	20710.7	28851.1	18997.1	195469	148161	106518	1.21048	0.0368663	0.179972	0.152303	-2.71498	down	C03672	-	C03672	-
Hmtn001288	Methyl 2,4-dihydroxyphenylacetate*	Phenolic acids	Phenolic acids	C9H10O4	2	67828-42-6	20710.7	28851.1	18997.1	195469	148161	106518	1.21048	0.0368663	0.179972	0.152303	-2.71498	down	-	-	-	-
Zmgn001039	S-Ribosyl-L-homocysteine	Amino acids and derivatives	Amino acids and derivatives	C9H17NO6S	3	-	19484.8	29560.7	35450.5	249508	313440	283741	1.22529	0.00343607	0.0936814	0.0997959	-3.32488	down	C03539	ko00270,ko01100,ko01230	C03539	-
Zmfn007986	3,4-dihydroxy-7-methoxy-9,10-dihydro-phenanthrene	Quinones	PhenAnthraquinones	C15H14O3	1	-	225380	25502.4	32728.5	461625	313624	404165	1.00478	0.0246689	0.161747	0.240468	-2.05608	down	-	-	-	-
Zmyn000083	alpha-D-Glucose 1,6-bisphosphate	Others	Saccharides	C6H14O12P2	3	10139-18-1	50236.2	62929.9	68744	9210.85	16115	24995.5	1.13606	0.00390331	0.0959485	3.61497	1.85398	up	C01231	ko00500,ko01100	C01231	-
Lmsn004970	3,6-Di-O-caffeoyl glucose*	Phenolic acids	Phenolic acids	C24H24O12	3	-	7740.92	38704.6	75853.9	1.14425e+06	1.03178e+06	1.5526e+06	1.16622	0.015733	0.135322	0.0328001	-4.93016	down	-	-	-	-
MWS20182	Dihydroferulic Acid	Phenolic acids	Phenolic acids	C10H12O4	1	1135-23-5	26928.9	32363.7	43973.5	718073	1.13588e+06	800779	1.23207	0.0216818	0.152086	0.0388989	-4.68413	down	-	-	-	-
Wagn011658	1-Palmitoyl-Sn-Glycerol 3-O-Diglucoside	Lipids	Glycerol ester	C31H58O14	1	-	28748.1	13264.9	19285.4	67368.6	83088.7	125038	1.16066	0.0457767	0.184769	0.222503	-2.1681	down	-	-	-	-
Wbtn004362	1,3,6,7-tetrahydroxy-2-(3,4,5-trihydroxyoxan-2-yl)xanthen-9-one	Flavonoids	Other Flavonoids	C18H16O10	3	-	62076.2	11238.6	56192.8	3.98098e+06	6.17968e+06	4.74031e+06	1.21063	0.0166697	0.138435	0.00869121	-6.84623	down	-	-	-	-
MWS20175	Damnacanthol	Quinones	Anthraquinone	C16H12O5	2	477-83-8	75376.5	15075.3	15075.3	140443	303366	278437	1.09134	0.0412622	0.182146	0.14611	-2.77488	down	-	-	-	-
Lazn006735	Erythro-Guaiacylglycerol-β-O-4'-dehydrodisinapyl Ether	Lignans and Coumarins	Lignans	C31H36O11	1	613684-55-2	9319	13187.9	8616.41	78369.4	54766.2	68736.9	1.2231	0.0115405	0.126233	0.154173	-2.69737	down	-	-	-	-
Sakn004407	3,4-Dihydroxyphenethyl alcohol-8-O-[4-O-caffeoyl-β-D-apinosyl(1→3)-β-D-glucosyl(1→6)]-β-D-glucoside	Others	Alcohol compounds	C34H44O20	1	-	664010	637209	428122	5793	24371.5	7334.58	1.21129	0.0165453	0.138338	46.1169	5.52722	up	-	-	-	-
pmn001671	Furanofructosyl-α-D-(6-mustard acyl)glucoside	Phenolic acids	Phenolic acids	C23H32O15	3	-	15233.6	2578.29	12891.4	109422	114339	170689	1.14562	0.0218604	0.152086	0.0778382	-3.68338	down	-	-	-	-
pme3154	(R)-Mevalonate	Organic acids	Organic acids	C6H12O4	3	150-97-0	274561	201878	188453	451197	524540	568948	1.18371	0.0031064	0.0935585	0.430438	-1.21612	down	C00418	ko00900,ko01100,ko01110	C00418	-
Lmyn006221	Gingerglycolipid C	Lipids	Glycerol ester	C33H60O14	2	-	19031.1	16379.8	23815.3	2544.43	2544.43	2544.43	1.23468	0.0156308	0.135249	7.75893	2.95586	up	-	-	-	-
Lmhn003801	Feruloylsinapoyltartaric acid	Phenolic acids	Phenolic acids	C25H24O13	2	-	2550.63	12753.1	2550.63	1.03658e+06	1.56667e+06	739095	1.21462	0.0445124	0.184515	0.00534188	-7.54844	down	-	-	CM020750	MetMap153
mws1089	Sucrose 6-phosphate	Others	Saccharides	C12H23O14P	3	22372-29-8	359589	324582	319440	50638.2	43737	42355.5	1.23868	0.00132446	0.0797437	7.34006	2.87579	up	C16688	ko00500	C16688	-
Sacn002893	10-acetylmonomelittoside*	Terpenoids	Monoterpenoids	C17H24O11	3	-	5243.92	26219.6	5243.92	485903	848640	1.13202e+06	1.19921	0.0492	0.190099	0.014882	-6.07028	down	-	-	-	-
mws0612	3,4-Dimethoxyphenyl acetic acid	Phenolic acids	Phenolic acids	C10H12O4	1	93-40-3	2273.85	11369.2	2273.85	78486.6	129122	127670	1.17561	0.020735	0.151967	0.0474737	-4.39673	down	-	-	-	-
Zjbn102211	Gymnoside II	Others	Others	C21H30O11	1	-	16937	4018.57	12380.2	3.53618e+06	5.19654e+06	6.14091e+06	1.22812	0.0228748	0.154587	0.00224127	-8.80147	down	-	-	-	-
pmn001558	Cimicifugic acid E	Phenolic acids	Phenolic acids	C21H20O10	3	219986-67-1	2.45141e+07	2.54836e+07	1.71084e+07	1.23297e+06	1.23297e+06	1.23297e+06	1.23718	0.0153026	0.134601	18.1421	4.18127	up	-	-	-	-
mws0008	Phenylpropanoate	Phenolic acids	Phenolic acids	C9H10O2	3	501-52-0	41556.4	15325.5	22589.9	83150.1	141255	143289	1.13985	0.0268898	0.165012	0.216135	-2.20999	down	C05629	ko00360,ko01100	C05629	-
WaYn010475	2-(2,3-dihydroxypropoxy)-3-(((2-(dimethylamino)ethoxy)(hydroxy)phosphoryl)oxy)propan-2-yl (E)-hexadec-9-enoate	Lipids	LPE	C26H52NO9P	1	-	133869	167948	149876	18035.6	10761.4	17404.2	1.22634	0.00362576	0.0943876	9.77665	3.28934	up	-	-	-	-
Hmhn003518	4-O-β-D-glucopyranosylferulic acid	Phenolic acids	Phenolic acids	C16H20O9	1	-	1.8914e+06	2.16948e+06	1.2015e+06	9.17669e+07	8.60684e+07	7.86454e+07	1.23642	0.00195106	0.0891646	0.0205176	-5.60699	down	-	-	-	-
Lcfn121244	(2S)-1-O-palmitoleyl-3-O-beta-D-galactopyranosylglycerol	Others	Saccharides	C25H46O9	1	-	39153.3	49047.8	62284.1	2436.87	12184.3	2436.87	1.13578	0.0104224	0.120411	8.82194	3.1411	up	-	-	-	-
Waptn02692	3-(3,4-dihydroxyphenyl)propanoic acid glucoside*	Phenolic acids	Phenolic acids	C15H20O9	2	-	93914	94028.2	100999	10287.6	10287.6	10287.6	1.24156	0.00074085	0.0797437	9.36209	3.22683	up	-	-	-	-
Walbn00518	3,4-dihydroxy-2-(d-glucopyranose-6-O-yl)butanoic acid	Organic acids	Organic acids	C10H18O10	3	-	111929	155891	102200	44917.1	53486.3	19197.1	1.0832	0.0181444	0.142107	3.14642	1.65371	up	-	-	-	-
Zmbn005827	1-(4-hydroxybenzyl) 4-(4-(((2S,3R,4S,5S,6R)-3,4,5-trihydroxy-6-(hydroxymethyl)tetrahydro-2H-pyran-2-yl)oxy)benzyl) (R)-2-isobutyl-2-(((2S,3R,4S,5S,6R)-3,4,5-trihydroxy-6-(hydroxymethyl)tetrahydro-2H-pyran-2-yl)oxy)succinate	Others	Others	C34H46O17	1	-	233632	233632	233632	1.16816e+06	1.49179e+06	1.758e+06	1.23066	0.0184234	0.143514	0.158648	-2.6561	down	-	-	-	-
pmn001565	Shomaside B	Phenolic acids	Phenolic acids	C27H30O15	3	-	3.70269e+07	6.75966e+07	5.38498e+07	46164	15017.1	9416.38	1.23118	0.0269014	0.165012	2244.74	11.1323	up	-	-	-	-
Lmdn003868	Frehmaglutoside G	Terpenoids	Monoterpenoids	C21H36O9	3	-	6.14773e+06	9.7127e+06	6.20619e+06	12613.5	17699.1	17161.6	1.23998	0.0248331	0.161747	464.813	8.86051	up	-	-	-	-
Safn004643	3-Carboxy-4-Methyl-5-Propyl-2-Furanpropionic Acid	Organic acids	Organic acids	C12H16O5	3	86879-39-2	5.28265e+06	3.8016e+06	5.26296e+06	37512.6	187563	224332	1.18747	0.0102432	0.120411	31.9247	4.9966	up	-	-	-	-
Sasn002878	Methylgrandifloroside	Flavonoids	Chalcones	C26H32O13	3	-	1.08346e+06	1.3909e+06	894264	3.76431e+06	3.55153e+06	5.1307e+06	1.2009	0.019048	0.144865	0.270648	-1.88551	down	-	-	-	-
Lmmn001894	Demethylwedelolactone-3-O-glucoside	Lignans and Coumarins	Coumarins	C21H18O12	3	-	71534.2	62847.6	87170.8	7013.45	7013.45	7013.45	1.23768	0.0111474	0.123934	10.5299	3.39642	up	-	-	-	-
Zmhn002334	6-O-Feruloyl-glucose	Phenolic acids	Phenolic acids	C16H20O9	1	137887-25-3	141672	147457	103821	1.37892e+07	1.95962e+07	1.1152e+07	1.23722	0.0275468	0.165012	0.00882289	-6.82453	down	-	-	-	-
HJN041	Epicatechin 3-glucoside	Flavonoids	Flavanols	C21H24O11	3	103303-00-0	79322.2	126106	99316.7	10294.7	30593.7	2058.94	1.04182	0.00894838	0.117963	7.09577	2.82696	up	-	-	-	-
pmn001690	3-Hydroxy-4-isopropylbenzylalcohol-3-O-glucoside	Others	Alcohol compounds	C16H24O7	2	-	18804.8	18804.8	18804.8	182839	238226	255583	1.23706	0.01107	0.123934	0.0833735	-3.58427	down	-	-	-	-
Wahln04215	3,7-Dimethylocta-2,6-Diene-1,4-Diol 1-O-Beta-D-Glucopyranoside	Terpenoids	Monoterpenoids	C16H28O7	2	-	3.02472e+06	2.96459e+06	3.929e+06	79862.6	50660.2	92127.1	1.23453	0.00910486	0.117963	44.5466	5.47724	up	-	-	-	-
mws1608	Isoorientin	Flavonoids	Flavones	C21H20O11	3	4261-42-1	151904	107778	221726	1349.37	6746.85	1349.37	1.19898	0.0413393	0.182146	50.9665	5.67148	up	C01821	-	C01821	MetMap105
Waptn04422	Hydroxygeraniol apiosylglucoside	Terpenoids	Monoterpenoids	C21H36O11	3	-	134896	127071	88128.4	30191.7	11744	5709	1.12844	0.00864437	0.117015	7.34804	2.87736	up	-	-	-	-
Lmhn003802	Sinapoylsinapoyltartaric acid	Phenolic acids	Phenolic acids	C26H26O14	3	-	7209.62	1441.92	1441.92	763830	512580	414597	1.21614	0.0327308	0.175577	0.0059689	-7.38832	down	-	-	CM020752	MetMap153
MWS0274	DL-3-Phenyllactic acid*	Phenolic acids	Phenolic acids	C9H10O3	3	828-01-3	6851.29	19140.5	7863.26	155356	127419	174756	1.20524	0.00597208	0.10524	0.073995	-3.75643	down	-	-	-	-
WaYn002948	Pyrocatechol monoglucoside	Others	Others	C12H16O7	3	2400-71-7	135580	135580	135580	2.81924e+06	2.17943e+06	1.40997e+06	1.22908	0.0390531	0.180192	0.0634673	-3.97784	down	-	-	-	-
Zbln008588	1-(p-hydroxybenzyl)-2,7-dihydroxy-4-methoxy-9,10-dihydrophenanthrene	Quinones	PhenAnthraquinones	C22H22O4	1	-	2.54258e+06	2.54258e+06	2.54258e+06	2.34722e+07	1.27129e+07	2.47025e+07	1.21654	0.0430603	0.18399	0.125276	-2.99682	down	-	-	-	-
PDN206447	5-(3,4-dimethoxyphenyl)-3-[(4-methoxyphenyl)methylidene]-2,3-dihydrofuran-2-one	Others	Others	C20H18O5	2	-	77807.3	77807.3	77807.3	771191	577546	582028	1.23755	0.0124839	0.128961	0.120896	-3.04816	down	-	-	-	-
Zjbn102524	3,3'-Dihydroxy-2-p-hydroxybenzyl-5 methoxybibenzyl	Others	Others	C22H22O4	1	-	2.54258e+06	2.54258e+06	2.54258e+06	2.34722e+07	1.27129e+07	2.47025e+07	1.21654	0.0430603	0.18399	0.125276	-2.99682	down	-	-	-	-
WaYn006188	Buddlenol E	Lignans and Coumarins	Lignans	C31H36O11	3	97399-82-1	31684.8	31684.8	31684.8	302934	174513	265103	1.22669	0.0297775	0.166777	0.128011	-2.96566	down	-	-	-	-
mws4101	Licoarylcoumarin	Lignans and Coumarins	Coumarins	C21H20O6	2	125709-31-1	7100.48	7100.48	7100.48	79081.1	42520.8	78792.2	1.22173	0.0389476	0.180192	0.106298	-3.23382	down	-	-	-	-
PDN031911	5,7-dihydroxy-6-[2-hydroxy-5-(5-hydroxy-7-methoxy-4-oxochromen-2-yl)phenyl]-2-(4-hydroxyphenyl)chromen-4-one	Flavonoids	Flavones	C31H20O10	2	-	26658.6	25965.5	24953.7	1738.43	1738.43	11441.8	1.06285	0.0211093	0.151967	5.20004	2.37852	up	-	-	-	-
Lmbn004240	9,10-Dihydroxy-12,13-epoxyoctadecanoate	Lipids	Free fatty acids	C18H34O5	2	-	9628.53	9628.53	9628.53	62067.5	109592	128070	1.21821	0.0442888	0.184165	0.096372	-3.37524	down	C14837	ko00591	C14837	-
Zmyn007361	LipariSacid B	Phenolic acids	Phenolic acids	C17H22O5	3	-	7175.74	7175.74	7175.74	46405	35878.7	53573.7	1.23221	0.0176999	0.140144	0.158455	-2.65786	down	-	-	-	-
Zmjn003398	Traumatic acid	Lipids	Free fatty acids	C12H20O4	2	6402-36-4	33737	33737	33737	213161	183883	177063	1.23971	0.00489787	0.100456	0.176293	-2.50395	down	C16308	ko00592,ko01110	C16308	-
Zmhn004045	Tristin(3,4',5-Trihydroxy-3'-methoxybibenzyl)	Others	Stilbene	C15H16O4	2	139101-67-0	27400.8	27400.8	27400.8	300078	221832	259633	1.23875	0.00926204	0.117963	0.10518	-3.24907	down	-	-	CM020273	MetMap152
Hmhn002787	Dihydrophaseic acid-O-β-D-glucoside	Terpenoids	Sesquiterpenoids	C21H32O10	3	-	85577.7	85577.7	85577.7	2.68274e+06	1.94809e+06	1.38753e+06	1.23342	0.0360785	0.179153	0.0426583	-4.55103	down	-	-	-	-
Zmcn005156	4-Feruloyl-5-O-Caffeoylquinic Acid	Phenolic acids	Phenolic acids	C26H26O12	3	188742-80-5	108247	108247	108247	832363	918716	748090	1.23965	0.00458654	0.0990046	0.12994	-2.94408	down	-	-	-	-
Wbmn002081	Negundin A	Lignans and Coumarins	Lignans	C20H16O6	3	-	1.03524e+06	655960	1.15971e+06	131192	131192	131192	1.22221	0.0325457	0.175421	7.24361	2.85671	up	-	-	-	-
HJN024	Gastrodioside	Phenolic acids	Phenolic acids	C20H24O8	1	77162-64-2	1687.88	1687.88	1687.88	16278	23895.8	18056.1	1.23569	0.0164418	0.138131	0.0869594	-3.52351	down	-	-	-	-
Zmbn005293	3-(((2S,3R,4S,5S,6R)-6-(acetoxymethyl)-3,4,5-trihydroxytetrahydro-2H-pyran-2-yl)oxy)-5-methyl-3-(((4-(((2S,3R,4S,5S,6R)-3,4,5-trihydroxy-6-(hydroxymethyl)tetrahydro-2H-pyran-2-yl)oxy)benzyl)oxy)carbonyl)hexanoic acid	Others	Others	C29H42O17	2	-	57441.4	57441.4	57441.4	333030	346064	504560	1.22967	0.0257197	0.16355	0.145587	-2.78005	down	-	-	-	-
Laln003968	3,4-dihydroxyallyl benzene-xylose-glucoside	Phenolic acids	Phenolic acids	C20H28O11	2	-	49292.6	49292.6	49292.6	698754	913024	1.27537e+06	1.23261	0.0323256	0.175274	0.0512193	-4.28717	down	-	-	-	-
Lmbn005172	2,6-Dimethoxybenzaldehyde	Others	Aldehyde compounds	C9H10O3	3	3392-97-0	13732.2	13732.2	13732.2	168033	126416	151660	1.23936	0.00794699	0.113353	0.0923464	-3.4368	down	-	-	-	-
Lmdn005219	p-Menth-4(5)-ene-1,2-diol-1-O-β-D-(2-O-acetyl)-glucoside	Terpenoids	Monoterpenoids	C18H30O8	3	-	165275	105576	122090	11735.9	11735.9	11735.9	1.23421	0.0215594	0.151967	11.1606	3.48035	up	-	-	-	-
Wasn006047	Glucosyl 10,11-dihydroxy-2,6-farneSadienoate	Terpenoids	Sesquiterpenoids	C21H36O9	3	-	331234	200149	401771	26239.7	26239.7	26239.7	1.22382	0.0404268	0.181488	11.8542	3.56733	up	-	-	-	-
Zbln008871	phochineninJ	Quinones	PhenAnthraquinones	C30H28O6	2	-	93374.2	93374.2	93374.2	799978	1.35257e+06	815797	1.22768	0.0387101	0.180192	0.0943701	-3.40553	down	-	-	-	-
Lmzn001925	3,4'-Dihydroxy-3'-methoxybenzenepentanoic acid	Phenolic acids	Phenolic acids	C12H16O5	2	-	254582	284375	398197	24384.1	24384.1	24384.1	1.23487	0.0223164	0.153194	12.811	3.67931	up	-	-	-	-
ZBN0234	Chrysoeriol-6-C-glucoside-7-O-glucoside	Flavonoids	Flavones	C28H32O16	2	-	24091.8	24091.8	24091.8	239241	120459	176046	1.21883	0.0459562	0.18496	0.134906	-2.88997	down	-	-	-	-
Sasn008742	9,10-dihydroxy-8-oxooctadec-12-enoic acid	Lipids	Free fatty acids	C18H32O5	2	-	10797.1	10797.1	10797.1	70222.8	99598.5	102687	1.2328	0.0162986	0.137326	0.118863	-3.07263	down	-	-	-	-
Zjbn102544	Bletilols C	Others	Others	C27H26O7	1	-	571047	571047	571047	6.00569e+06	6.62794e+06	3.12311e+06	1.21367	0.0492901	0.190099	0.108724	-3.20125	down	-	-	-	-
Zjbn102205	Gymnoside Ⅹ	Others	Others	C51H64O24	1	-	39714.7	39714.7	39714.7	382641	252702	491412	1.22374	0.0397071	0.180472	0.105741	-3.2414	down	-	-	-	-
mws0467	Phloretate*	Phenolic acids	Phenolic acids	C9H10O3	3	501-97-3	26060.8	26060.8	26060.8	258360	319613	268598	1.23962	0.00542561	0.103559	0.0923519	-3.43671	down	C01744	ko01100	C01744	-
Zmbn005502	Gymnoside III	Others	Others	C42H58O23	2	899430-03-6	129465	129465	129465	1.48204e+06	994920	2.05276e+06	1.22402	0.0457017	0.184724	0.0857438	-3.54382	down	-	-	-	-
Wcgn003860	5,6-Dimethoxy-3-hydroxyindan-1-one	Others	Others	C11H12O4	3	-	1.49156e+06	2.49405e+06	2.03379e+06	94543.6	94543.6	94543.6	1.23604	0.0222001	0.153194	21.2227	4.40753	up	-	-	-	-
Hmln002355	5'-Methoxymatairesinoside*	Lignans and Coumarins	Lignans	C27H34O12	1	1691201-82-7	98628	14539.8	72698.9	2.8743e+06	2.30765e+06	2.78408e+06	1.19131	0.00395833	0.0959485	0.0233324	-5.42152	down	-	-	-	-
Hmln002100	Nortrachelogenin-4-O-glucoside	Lignans and Coumarins	Lignans	C26H32O12	2	33464-78-7	29705.2	29705.2	29705.2	464137	309711	291858	1.23414	0.0270876	0.165012	0.0836212	-3.57999	down	-	-	-	-
Lmcn101912	Hellicoside	Phenolic acids	Phenolic acids	C29H36O17	2	132278-04-7	24299.4	23856.5	30517.6	4614.5	4614.5	4614.5	1.23661	0.00975724	0.120411	5.68307	2.50667	up	C10466	-	C10466	-
pme2559	N-Acetyl-L-aspartate	Amino acids and derivatives	Amino acids and derivatives	C6H9NO5	3	997-55-7	109956	164094	227546	29372.8	5874.55	5874.55	1.14368	0.0397911	0.180528	12.1978	3.60855	up	C01042	ko00250,ko01100	C01042	-
Lmqn003292	4,5,8-Trihydroxy-α-tetralone-5-O-glucoside	Quinones	Naphthol	C16H20O9	1	-	116580	151896	99282.1	1.68687e+07	1.5397e+07	1.20622e+07	1.23922	0.00927778	0.117963	0.00829631	-6.91331	down	-	-	-	-
mws1714	Chicoric acid	Phenolic acids	Phenolic acids	C22H18O12	3	70831-56-0	10016.9	10016.9	10016.9	123104	196967	272499	1.22575	0.0490433	0.190099	0.0507124	-4.30152	down	C10437	-	C10437	-
Zjbn102538	4-methoxy-9,10-dihydrophenanthrene-1,2,7-triol	Others	Others	C15H14O4	1	-	112272	185256	16409.2	797310	528035	1.09907e+06	1.04602	0.0415398	0.182146	0.12949	-2.94909	down	-	-	-	-
Zjbn102204	Gymnoside Ⅸ	Others	Others	C51H64O24	1	-	36889.9	36889.9	36889.9	430101	262095	451874	1.22879	0.0289893	0.165012	0.0967332	-3.36985	down	-	-	-	-
Wafn005118	2-O-Acetyl-Glucopyranose 6-Decanoate	Others	Saccharides	C18H32O8	3	-	8939.84	8939.84	8939.84	91659.1	60260	48458.1	1.22146	0.0462394	0.185086	0.133845	-2.90136	down	-	-	-	-
pmb3072	3-O-p-Coumaroylshikimic acid-O-glucoside	Phenolic acids	Phenolic acids	C22H26O12	2	-	153631	185101	136468	12143.7	12143.7	12143.7	1.23902	0.00934723	0.117963	13.0438	3.70529	up	-	-	-	-
pmn001384	Isochlorogenic acid C	Phenolic acids	Phenolic acids	C25H24O12	3	57378-72-0	1958.63	9793.15	1958.63	802674	1.38935e+06	1.67299e+06	1.2177	0.0376017	0.180192	0.00354731	-8.13906	down	-	-	-	-
ZBN0177	Saponarin	Flavonoids	Flavones	C27H30O15	2	20310-89-8	205205	199919	216966	6968.78	6968.78	6968.78	1.24172	0.000631474	0.0797437	29.756	4.89511	up	C08064	-	C08064	-
PDN001573	5-hydroxymethyl-4,4,6-trimethyl-7-oxabicyclo[4.1.0]heptan-2-one O-β-D-glucopyranoside	Others	Others	C16H26O8	2	-	1.17917e+06	1.85939e+06	1.06419e+06	81641.8	81641.8	81641.8	1.23281	0.0352745	0.176678	16.751	4.06618	up	-	-	-	-
Zmcn004206	kaempferol-3-caffeoyldiglucoside	Flavonoids	Flavonols	C36H36O19	3	-	706114	571333	475757	67351	67351	67351	1.23489	0.0162933	0.137326	8.67695	3.11719	up	-	-	CM00509	MetMap113
Zjbn102516	3,3'-Dihydroxy-5-methoxybibenzyl	Others	Stilbene	C15H16O3	1	-	61906.1	61906.1	61906.1	449011	386801	466378	1.24	0.00418699	0.0959485	0.14262	-2.80975	down	-	-	-	-
Zbln010038	phoyunnanins A	Quinones	PhenAnthraquinones	C30H28O6	1	-	23739.2	23739.2	23739.2	210875	322425	247406	1.2344	0.0187358	0.143788	0.091222	-3.45447	down	-	-	-	-
MWS2040	Methanesulfonic acid	Organic acids	Organic acids	CH4O3S	3	75-75-2	76503.6	97183.1	58252.4	7461.35	7461.35	37306.7	1.05433	0.0167469	0.138678	4.44077	2.15081	up	C11145	ko00920,ko01100	C11145	-
Zbln004962	2-(3,4-Dihydroxy-phenylethanolyl)-5-O-feruloyl-xylose-glucoside	Phenolic acids	Phenolic acids	C24H28O11	2	-	658210	677447	961292	17067.7	3413.54	3413.54	1.20946	0.0161496	0.137271	96.1278	6.58688	up	-	-	-	-
Lacn006274	Acetyl Phellatin	Flavonoids	Flavonols	C28H32O13	2	-	70147.4	87360.3	72476.4	4026.89	4026.89	4026.89	1.24062	0.00546477	0.103559	19.0374	4.25076	up	-	-	-	-
Rln002243	[(2R,3S,4S,5R,6S)-6-(4-acetylphenoxy)-3,4,5-trihydroxyoxan-2-yl]methyl (E)-3-(3,4,5-trimethoxyphenyl)prop-2-enoate	Phenolic acids	Phenolic acids	C26H30O11	2	-	21579.9	21579.9	21579.9	479890	288298	292415	1.23383	0.0343773	0.175577	0.0610406	-4.03409	down	-	-	-	-
Waptn03175	1-Pentyl-2-Hydroxypropylmalic acid Glucoside	Organic acids	Organic acids	C18H32O11	3	-	13975.4	11682.5	5422	88952.7	122940	97582.5	1.20158	0.00863872	0.117015	0.100428	-3.31577	down	-	-	-	-
Zbfn004301	2-O-(4-carboxylic acid phenethyl)-6-O-caffeoyl glucoside	Phenolic acids	Phenolic acids	C23H24O11	3	-	245580	230050	314143	12480.1	12480.1	12480.1	1.23938	0.0104465	0.120411	21.0941	4.39877	up	-	-	-	-
MWSslk201	sec-o-Glucosylhamaudol	Others	Chromone	C21H26O10	3	80681-44-3	326828	322781	523909	16364.3	16364.3	16364.3	1.23545	0.0299617	0.167161	23.904	4.57918	up	C17484	-	C17484	-
Jmwn002172	3,4-dihydroxyphenylethanol-β-D-glucopyranoside	Others	Alcohol compounds	C14H20O8	1	-	333366	421438	431277	41696.3	26843.7	141453	1.10714	0.00257722	0.093102	5.6482	2.49779	up	-	-	-	-
MWS20174	2-hydroxy-3-hydroxymethyl-anthraquinone	Quinones	Anthraquinone	C15H10O4	2	68243-30-1	288607	206284	283996	12114.4	12114.4	12114.4	1.23855	0.011442	0.125731	21.4314	4.42166	up	-	-	-	-
Lcyn000106	Glehlinoside C	Lignans and Coumarins	Lignans	C26H32O13	3	402565-04-2	332767	1.66383e+06	332767	1.2315e+07	7.78625e+06	8.92564e+06	1.15575	0.015291	0.134601	0.0802486	-3.63938	down	-	-	-	-
Lmhn008558	Kadangustin I	Lignans and Coumarins	Lignans	C22H28O7	2	-	38755.4	38755.4	38755.4	472417	250401	540593	1.21792	0.0486894	0.189251	0.0920256	-3.44182	down	-	-	-	-
mws0096	(+)-Piperitol	Lignans and Coumarins	Lignans	C20H20O6	3	52151-92-5	8696.89	8696.89	8696.89	43499.4	43484.4	70034.9	1.22192	0.0387276	0.180192	0.166163	-2.58933	down	C21954	-	C21954	-
Laln002027	3,4-dihydroxybenzaldehyde-xylose-glucoside	Others	Aldehyde compounds	C18H24O12	3	-	587253	424343	727458	29862.6	29862.6	29862.6	1.23469	0.024448	0.160945	19.4117	4.27886	up	-	-	-	-
HJN012	4,7,9,9'-Tetrahydroxy-3,3'-dimethoxy-8-O-4'-neolignan	Lignans and Coumarins	Lignans	C20H26O7	3	-	3843.59	3843.59	3843.59	52740.8	27088.4	42309.6	1.2258	0.0384699	0.180192	0.094407	-3.40496	down	-	-	-	-
Zbln008518	amoenylinin	Others	Stilbene	C18H22O5	3	-	2450.37	2450.37	2450.37	17725.2	20104.3	23122.9	1.23817	0.0075548	0.11271	0.120604	-3.05165	down	-	-	-	-
Lazn002951	1-(4-Hydroxy-3-methoxyphenyl)-2-(2-methoxyphenoxy)propane-1,3-diol	Lignans and Coumarins	Lignans	C17H20O6	3	7382-59-4	61962.9	62486.7	60491.1	5269.27	5269.27	5269.27	1.24184	0.000112251	0.0543585	11.6993	3.54835	up	C21422	-	C21422	-
Waptn02876	4-(2-hydroxyvinyl)benzene-1,2-diol Glucoside*	Others	Alcohol compounds	C14H18O8	2	-	352274	267518	347864	39166.6	39166.6	39166.6	1.23719	0.00931688	0.117963	8.23538	3.04184	up	-	-	-	-
Wcfn003299	3,3-bis-(4-hydroxy-3-methoxyphenyl)-propane-1,2-diol	Others	Others	C17H20O6	3	-	63317.5	88271.9	98287.1	2054.82	2054.82	10274.1	1.17256	0.0126568	0.129325	17.3722	4.11871	up	-	-	-	-
Wcfn005424	2-[2-[(Z)-pent-2-enyl]-3-[3,4,5-trihydroxy-6-(hydroxymethyl)oxan-2-yl]oxycyclopentyl]acetic acid	Others	Others	C18H30O8	3	-	7.26708e+06	5.57904e+06	5.17392e+06	74847.3	74847.3	374237	1.19496	0.0104548	0.120411	34.3939	5.10408	up	-	-	-	-
Zbfn003867	2-O-(3,4-dihydroxyphenylacetyl)-6-O-caffeoylglucoside	Phenolic acids	Phenolic acids	C23H24O12	2	-	659415	784697	1.20247e+06	7530.27	1506.05	10404.6	1.20597	0.0333665	0.175577	136.134	7.08889	up	-	-	-	-
pme2566	5-L-Glutamyl-L-Alanine	Amino acids and derivatives	Amino acids and derivatives	C8H14N2O5	3	5875-41-2	63912	71103.6	82759	15605.5	3121.1	15961.8	1.09486	0.00121875	0.0797437	6.27802	2.65031	up	-	-	-	-
MWStz432	Picein	Phenolic acids	Phenolic acids	C14H18O7	3	530-14-3	73774.1	91399.9	72049	6775.91	6775.91	6775.91	1.23963	0.00723418	0.11271	11.6699	3.54472	up	C10720	-	C10720	-
mws0054	(+)-Catechin	Flavonoids	Flavanols	C15H14O6	3	154-23-4	52304.5	70192.7	56702.5	6621.68	6621.68	6621.68	1.23806	0.0101117	0.120411	9.02086	3.17326	up	C06562	ko00941,ko01110	C06562	-
Wahln04592	3,7-Dimethyl-5-Oxo-2,6-Octadien-1-Yl]Beta-D-Glucopyranoside	Terpenoids	Monoterpenoids	C16H26O7	2	-	178435	145251	210878	43668.9	17205.1	65289.5	1.09934	0.00573337	0.103559	4.23707	2.08307	up	-	-	-	-
Lmsn004323	1-O-Galloyl-2-O-Feruloyl-β-D-glucose	Phenolic acids	Phenolic acids	C23H24O13	3	-	52179	41475.2	29909.6	2441.85	2441.85	2441.85	1.23369	0.0264541	0.165012	16.8675	4.07618	up	-	-	-	-
Saln005928	Pandangolide 1a	Others	Others	C12H20O5	1	-	2228.85	2228.85	2228.85	37053.7	22133.3	21074	1.22976	0.0415159	0.182146	0.0833103	-3.58536	down	-	-	-	-
mws0748	1-Caffeoylquinic acid	Phenolic acids	Phenolic acids	C16H18O9	3	1241-87-8	14606.5	39866.6	31567.9	195835	172667	289514	1.18032	0.0290457	0.165012	0.130758	-2.93503	down	-	-	-	-
WaYn003861	Salicin 6'-Acetate	Phenolic acids	Phenolic acids	C15H20O8	2	19764-02-4	52789.9	52789.9	52789.9	389956	289108	289431	1.23523	0.015098	0.134601	0.163522	-2.61245	down	-	-	-	-
MWStz498	Regaloside H	Phenolic acids	Phenolic acids	C18H24O10	3	126239-77-8	5703.71	5703.71	5703.71	42795	90567.8	84893.6	1.21796	0.046974	0.186351	0.0783992	-3.67302	down	-	-	-	-
Lmbn004790	Methyl 3-(3-hydroxy-4-methoxyphenyl)propanoate	Phenolic acids	Phenolic acids	C11H14O4	2	129150-61-4	14787.9	14787.9	14787.9	161309	303415	194888	1.22875	0.0410481	0.181814	0.0672573	-3.89417	down	-	-	-	-
Safn001423	S-(2-Carboxypropyl)glutathione	Amino acids and derivatives	Amino acids and derivatives	C14H23N3O8S	3	-	43632.4	28355.6	38123.8	3732.19	3732.19	3732.19	1.23392	0.0178628	0.140663	9.83442	3.29784	up	-	-	-	-
Wayn004109	3'-O-Methylellagic acid 4-O-beta-D-glucoside	Tannins	Tannin	C21H18O13	3	-	5317.09	5317.09	5317.09	26870.5	35419.2	44638.3	1.22608	0.0274476	0.165012	0.149178	-2.74489	down	-	-	-	-
Zmhn002764	4-O-(6'-O-Glucosylcaffeoyl)-3,4-dihydroxybenzoic acid	Phenolic acids	Phenolic acids	C22H22O12	3	-	54794.8	45026.4	60614.9	2156.1	2156.1	2156.1	1.23993	0.00776099	0.113353	24.8035	4.63247	up	-	-	CM020450	MetMap157
pma6625	E-3,4,5'-Trihydroxy-3'-glucosylstilbene	Others	Stilbene	C20H22O9	3	-	393627	309681	244162	4.5734e+07	5.21893e+07	3.2368e+07	1.23786	0.0178335	0.140663	0.00727194	-7.10344	down	-	-	-	-
Wbmn009893	3-Acetoxy-9,13-epoxy-16-hydroxy-labda-15,16-olide	Terpenoids	Ditepenoids	C22H34O6	3	-	5388.42	5388.42	5388.42	84236.6	62127.7	77094.6	1.23942	0.00877096	0.117352	0.072341	-3.78904	down	-	-	-	-
Lcsn002137	Homovanillic acid sulfate	Phenolic acids	Phenolic acids	C9H10O7S	3	38339-06-9	33489.5	25511.1	23895	1462.28	1462.28	1462.28	1.23873	0.012601	0.129325	18.8964	4.24004	up	-	-	-	-
mws0437	L-Arabitol	Others	Saccharides	C5H12O5	3	488-82-4	34019.9	34019.9	34019.9	291647	384870	501517	1.23085	0.0274768	0.165012	0.0866356	-3.5289	down	C00532	ko00040,ko01100	C00532	-
